# Supplementary material for: Bidirectional causal relationship between 91 blood cells and endometriosis at different sites: A Mendelian randomization study
Source: Medicine (Baltimore). 2026 Jan 9;105(2):e46982. doi: 10.1097/MD.0000000000046982 (PMC12795012; doi:10.1097/MD.0000000000046982)
Supplement: Supplementary file 1 [file medi-105-e46982-s001.xls]

## Sheet: Table legends
Supplementary Table 1
Blood cells and their associated ID
Supplementary Table 2
Tables	Label
Table1	Forward MR harmonise
Table2	Forward MR heterogeneity
Table3	Forward MR OR
Table4	Forward MR pleiotropy
Table5	Reverse MR harmonise
Table6	Reverse MR heterogeneity
Table7	Reverse MR OR
Table8	Reverse MR pleiotropy

## Sheet: Table S1
id	reportedTrait
GCST90257017	White blood cell perturbation response (side scatter median of WBC 1 at baseline measured by platelet-F dye)
GCST90257018	Platelet perturbation response (platelet count in response to butyric acid perturbation measured by platelet-F dye)
GCST90257022	Immature platelet fraction perturbation response (forward scatter standard deviation of IPF in response to isobutyric acid perturbation measured by platelet-F dye)
GCST90257015	Immature platelet fraction perturbation response (side fluorescence standard deviation of IPF at baseline measured by platelet-F dye)
GCST90257016	White blood cell perturbation response (forward scatter median of WBC 1 at baseline measured by platelet-F dye)
GCST90257019	Immature platelet fraction perturbation response (side fluorescence standard deviation of IPF in response to ciproflaxin perturbation measured by platelet-F dye)
GCST90257020	Platelet perturbation response (forward scatter standard deviation of platelet in response to ciproflaxin perturbation measured by platelet-F dye)
GCST90257021	Red blood cell perturbation response (side fluorescence coefficient of variation of RBC in response to H2O2 perturbation measured by platelet-F dye)
GCST90257023	Immature platelet fraction perturbation response (forward scatter median of IPF in response to KCl perturbation measured by platelet-F dye)
GCST90257024	Platelet perturbation response (side scatter standard deviation of platelet in response to LiCl perturbation measured by platelet-F dye)
GCST90257025	Red blood cell perturbation response (side fluorescence median of RBC in response to LiCl perturbation measured by platelet-F dye)
GCST90257026	Red blood cell perturbation response (side fluorescence standard deviation of RBC in response to nigericin perturbation measured by platelet-F dye)
GCST90257027	Red blood cell perturbation response (forward scatter standard deviation of RBC in response to nigericin perturbation measured by platelet-F dye)
GCST90257028	Red blood cell perturbation response (RBC percentage in response to Pam3CSK4 perturbation measured by platelet-F dye)
GCST90257029	Red blood cell perturbation response (side fluorescence coefficient of variation of RBC 1 in response to alhydrogel perturbation measured by reticulocyte dye)
GCST90257030	Reticulocyte perturbation response (side fluorescence coefficient of variation of reticulocyte 2 at baseline measured by reticulocyte dye)
GCST90257031	Reticulocyte perturbation response (reticulocyte 2 count in response to captopril perturbation measured by reticulocyte dye)
GCST90257032	Reticulocyte perturbation response (side scatter median of reticulocyte 1 in response to ciproflaxin perturbation measured by reticulocyte dye)
GCST90257033	Platelet perturbation response (side fluorescence coefficient of variation of platelet in response to colchicine perturbation measured by reticulocyte dye)
GCST90257034	Red blood cell perturbation response (forward scatter coefficient of variation of RBC 1 in response to DMSO perturbation measured by reticulocyte dye)
GCST90257035	Red blood cell perturbation response (forward scatter standard deviation of RBC 1 in response to DMSO perturbation measured by reticulocyte dye)
GCST90257036	Platelet perturbation response (side fluorescence median of platelet in response to KCl perturbation measured by reticulocyte dye)
GCST90257037	Red blood cell perturbation response (forward scatter standard deviation of RBC 1 in response to KCl perturbation measured by reticulocyte dye)
GCST90257038	Reticulocyte perturbation response (side scatter standard deviation of reticulocyte 1 in response to KCl perturbation measured by reticulocyte dye)
GCST90257039	Platelet perturbation response (side scatter standard deviation of platelet in response to Pam3CSK4 perturbation measured by reticulocyte dye)
GCST90257065	Neutrophil perturbation response (side fluorescence coefficient of variation of neutrophil 3 in response to empagliflozin perturbation measured by WDF dye)
GCST90257066	Eosinophil perturbation response (forward scatter standard deviation of eosinophil 2 in response to KCl perturbation measured by WDF dye)
GCST90257067	Neutrophil perturbation response (neutrophil 2/neutrophil 4 ratio in response to KCl perturbation measured by WDF dye)
GCST90257068	Neutrophil perturbation response (side fluorescence coefficient of variation of neutrophil 4 in response to LPS perturbation measured by WDF dye)
GCST90257069	Neutrophil perturbation response (side fluorescence standard deviation of neutrophil 4 in response to LPS perturbation measured by WDF dye)
GCST90257070	Neutrophil perturbation response (forward scatter coefficient of variation of neutrophil 1 in response to LiCl perturbation measured by WDF dye)
GCST90257071	Neutrophil perturbation response (side scatter coefficient of variation of neutrophil 3 in response to nigericin perturbation measured by WDF dye)
GCST90257072	Eosinophil perturbation response (side scatter coefficient of variation of eosinophil 2 in response to nigericin perturbation measured by WDF dye)
GCST90257073	Eosinophil perturbation response (forward scatter standard deviation of eosinophil 2 in response to nigericin perturbation measured by WDF dye)
GCST90257074	Eosinophil perturbation response (side scatter standard deviation of eosinophil 2 in response to nigericin perturbation measured by WDF dye)
GCST90257075	Monocyte perturbation response (side scatter median of monocyte 2 in response to Pam3CSK4 perturbation measured by WDF dye)
GCST90257076	Monocyte perturbation response (forward scatter coefficient of variation of monocyte in response to Pam3CSK4 perturbation measured by WDF dye)
GCST90257077	Neutrophil perturbation response (forward scatter coefficient of variation of neutrophil 1 in response to Pam3CSK4 perturbation measured by WDF dye)
GCST90257078	Neutrophil perturbation response (forward scatter median of neutrophil 1 in response to Pam3CSK4 perturbation measured by WDF dye)
GCST90257079	Neutrophil perturbation response (forward scatter coefficient of variation of neutrophil 4 in response to Pam3CSK4 perturbation measured by WDF dye)
GCST90257080	Neutrophil perturbation response (forward scatter median of neutrophil 4 in response to Pam3CSK4 perturbation measured by WDF dye)
GCST90257081	Monocyte perturbation response (side scatter median of monocyte 2 in response to TMAO perturbation measured by WDF dye)
GCST90257082	Monocyte perturbation response (side scatter median of monocyte 2 in response to water perturbation measured by WDF dye)
GCST90257083	Neutrophil perturbation response (neutrophil 2/neutrophil 4 ratio in response to water perturbation measured by WDF dye)
GCST90257084	Neutrophil perturbation response (neutrophil 2 percentage in response to water perturbation measured by WDF dye)
GCST90257085	Neutrophil perturbation response (side fluorescence standard deviation of neutrophil 4 in response to water perturbation measured by WDF dye)
GCST90257086	Monocyte perturbation response (forward scatter coefficient of variation of monocyte 2 in response to water perturbation measured by WDF dye)
GCST90257087	Unknown cell population perturbation response (forward scatter coefficient of variation of unknown cell population 1 at baseline measured by WNR dye)
GCST90257088	Platelet perturbation response (forward scatter standard deviation of platelet in response to captopril perturbation measured by WNR dye)
GCST90257089	Platelet perturbation response (side scatter standard deviation of platelet in response to captopril perturbation measured by WNR dye)
GCST90257040	Red blood cell perturbation response (forward scatter standard deviation of RBC in response to rotenone perturbation measured by reticulocyte dye)
GCST90257041	Reticulocyte perturbation response (side fluorescence coefficient of variation of reticulocyte 1 in response to rotenone perturbation measured by reticulocyte dye)
GCST90257042	Red blood cell perturbation response (side fluorescence median of RBC 2 in response to TMAO perturbation measured by reticulocyte dye)
GCST90257043	Neutrophil perturbation response (side fluorescence standard deviation of neutrophil 4 in response to alhydrogel perturbation measured by WDF dye)
GCST90257044	Eosinophil perturbation response (side scatter median of eosinophil 1 at baseline measured by WDF dye)
GCST90257045	Monocyte perturbation response (side fluorescence coefficient of variation of monocyte 2 at baseline measured by WDF dye)
GCST90257046	Monocyte perturbation response (side scatter median of monocyte 2 at baseline measured by WDF dye)
GCST90257047	Monocyte perturbation response (side fluorescence coefficient of variation of monocyte at baseline measured by WDF dye)
GCST90257048	Neutrophil perturbation response (side fluorescence coefficient of variation of neutrophil 1 at baseline measured by WDF dye)
GCST90257049	Neutrophil perturbation response (forward scatter median of neutrophil 1 at baseline measured by WDF dye)
GCST90257050	Neutrophil perturbation response (side fluorescence median of neutrophil 2 at baseline measured by WDF dye)
GCST90257051	Neutrophil perturbation response (neutrophil 2/neutrophil 4 ratio at baseline measured by WDF dye)
GCST90257052	Neutrophil perturbation response (side fluorescence coefficient of variation of neutrophil 4 at baseline measured by WDF dye)
GCST90257053	Neutrophil perturbation response (side fluorescence median of neutrophil 4 at baseline measured by WDF dye)
GCST90257054	Neutrophil perturbation response (side fluorescence standard deviation of neutrophil 4 at baseline measured by WDF dye)
GCST90257055	Neutrophil perturbation response (side fluorescence standard deviation of neutrophil 1 in response to butyric acid perturbation measured by WDF dye)
GCST90257056	Monocyte perturbation response (side fluorescence coefficient of variation of monocyte 2 in response to captopril perturbation measured by WDF dye)
GCST90257057	Neutrophil perturbation response (side scatter coefficient of variation of neutrophil 3 in response to cholic acid perturbation measured by WDF dye)
GCST90257058	Neutrophil perturbation response (side scatter standard deviation of neutrophil 4 in response to cholic acid perturbation measured by WDF dye)
GCST90257059	Monocyte perturbation response (side fluorescence standard deviation of monocyte 2 in response to ciproflaxin perturbation measured by WDF dye)
GCST90257060	Eosinophil perturbation response (forward scatter median of eosinophil 1 in response to colchicine perturbation measured by WDF dye)
GCST90257061	Eosinophil perturbation response (side fluorescence median of eosinophil 2 in response to colchicine perturbation measured by WDF dye)
GCST90257062	Lymphocyte perturbation response (side scatter standard deviation of lymphocyte in response to colchicine perturbation measured by WDF dye)
GCST90257063	Neutrophil perturbation response (side fluorescence coefficient of variation of neutrophil 4 in response to colchicine perturbation measured by WDF dye)
GCST90257064	Neutrophil perturbation response (side fluorescence standard deviation of neutrophil 4 in response to colchicine perturbation measured by WDF dye)
GCST90257090	Platelet perturbation response (side fluorescence coefficient of variation of platelet in response to chloroform (1h) perturbation measured by WNR dye)
GCST90257091	Platelet perturbation response (side fluorescence coefficient of variation of platelet in response to chloroform (8h) perturbation measured by WNR dye)
GCST90257092	Platelet perturbation response (forward scatter standard deviation of platelet in response to chloroform (8h) perturbation measured by WNR dye)
GCST90257093	Basophil perturbation response (side scatter median of basophil in response to ciproflaxin perturbation measured by WNR dye)
GCST90257094	White blood cell perturbation response (side fluorescence standard deviation of WBC 2 in response to ciproflaxin perturbation measured by WNR dye)
GCST90257095	Platelet perturbation response (side fluorescence standard deviation of platelet in response to isobutyric acid perturbation measured by WNR dye)
GCST90257096	White blood cell perturbation response (side scatter median of WBC in response to LPS perturbation measured by WNR dye)
GCST90257097	Platelet perturbation response (side scatter standard deviation of platelet in response to nigericin perturbation measured by WNR dye)
GCST90257098	Unknown cell population perturbation response (forward scatter coefficient of variation of unknown cell population 1 in response to nigericin perturbation measured by WNR dye)
GCST90257099	White blood cell perturbation response (side scatter coefficient of variation of WBC 2 in response to nigericin perturbation measured by WNR dye)
GCST90257100	Unknown cell population perturbation response (forward scatter standard deviation of unknown cell population 1 in response to nigericin perturbation measured by WNR dye)
GCST90257101	White blood cell perturbation response (forward scatter coefficient of variation of WBC in response to Pam3CSK4 perturbation measured by WNR dye)
GCST90257102	Platelet perturbation response (side scatter coefficient of variation of platelet in response to TMAO perturbation measured by WNR dye)
GCST90257103	Unknown cell population perturbation response (side scatter coefficient of variation of unknown cell population 1 in response to TMAO perturbation measured by WNR dye)
GCST90257104	White blood cell perturbation response (side scatter standard deviation of WBC in response to valsartan perturbation measured by WNR dye)
GCST90257105	White blood cell perturbation response (forward scatter median of WBC 2 in response to water perturbation measured by WNR dye)

## Sheet: Table S2-labels
Tables	Label
Table1	Forward MR harmonise
Table2	Forward MR heterogeneity
Table3	Forward MR OR
Table4	Forward MR pleiotropy
Table5	Reverse MR harmonise
Table6	Reverse MR heterogeneity
Table7	Reverse MR OR
Table8	Reverse MR pleiotropy

## Sheet: Table1
		SNP	effect_allele.exposure	other_allele.exposure	effect_allele.outcome	other_allele.outcome	beta.exposure	beta.outcome	eaf.exposure	eaf.outcome	remove	palindromic	ambiguous	id.outcome	pos.outcome	pval.outcome	se.outcome	outcome	mr_keep.outcome	pval_origin.outcome	data_source.outcome	pval.exposure	se.exposure	samplesize.exposure	exposure	mr_keep.exposure	pval_origin.exposure	id.exposure	data_source.exposure	action	SNP_index	mr_keep	samplesize.outcome	R2	f	meanf
EMs	GCST90257051	rs10927074	T	C	T	C	0.229771	-0.0482322	NA	0.085044	FALSE	FALSE	FALSE	zWGghR	235940665	0.0137762	0.0195823	outcome	TRUE	reported	textfile	8.4057e-06	0.051414	1634	exposure	TRUE	reported	ehXFbX	textfile	1	1	TRUE	NA	0.0120753413307893	19.9478339556729	28.944
EMs	GCST90257051	rs113692313	A	G	A	G	-0.229193	0.00337248	NA	0.183846	FALSE	FALSE	FALSE	zWGghR	121630575	0.811845	0.0141673	outcome	TRUE	reported	textfile	7.16667e-06	0.0508824	1541	exposure	TRUE	reported	ehXFbX	textfile	1	1	TRUE	NA	0.0129952348886256	20.2629887924989	28.944
EMs	GCST90257051	rs1944778	T	C	T	C	-0.154454	0.00346913	NA	0.237679	FALSE	FALSE	FALSE	zWGghR	60835366	0.787387	0.0128626	outcome	TRUE	reported	textfile	5.05037e-06	0.0337417	1702	exposure	TRUE	reported	ehXFbX	textfile	1	1	TRUE	NA	0.0121616009384464	20.9292548406701	28.944
EMs	GCST90257051	rs35869135	G	A	G	A	-0.215433	-0.00636429	NA	0.230787	FALSE	FALSE	FALSE	zWGghR	49321669	0.626145	0.0130641	outcome	TRUE	reported	textfile	1.50281e-07	0.040842	1692	exposure	TRUE	reported	ehXFbX	textfile	1	1	TRUE	NA	0.0161780658440193	27.7905282726272	28.944
EMs	GCST90257051	rs35926495	T	C	T	C	-0.30575	0.0478567	NA	0.338926	FALSE	FALSE	FALSE	zWGghR	50218231	3.19904e-05	0.0115073	outcome	TRUE	reported	textfile	5.21119e-21	0.0320675	1664	exposure	TRUE	reported	ehXFbX	textfile	1	1	TRUE	NA	0.0518022160246618	90.7988654772337	28.944
EMs	GCST90257051	rs58910203	C	A	C	A	0.314847	0.0233154	NA	0.0478435	FALSE	FALSE	FALSE	zWGghR	23830448	0.361371	0.025544	outcome	TRUE	reported	textfile	8.45436e-06	0.0704759	1673	exposure	TRUE	reported	ehXFbX	textfile	1	1	TRUE	NA	0.0117888560261838	19.9341795929748	28.944
EMs	GCST90257051	rs62034793	T	C	T	C	-0.205635	0.0314061	NA	0.168901	FALSE	FALSE	FALSE	zWGghR	17807438	0.0309571	0.0145559	outcome	TRUE	reported	textfile	7.89418e-06	0.0458762	1660	exposure	TRUE	reported	ehXFbX	textfile	1	1	TRUE	NA	0.0119587608172902	20.0676091733461	28.944
EMs	GCST90257051	rs62267176	G	T	G	T	-0.154926	0.0161711	NA	0.319213	FALSE	FALSE	FALSE	zWGghR	75973765	0.1693	0.0117655	outcome	TRUE	reported	textfile	9.21342e-06	0.0348174	1575	exposure	TRUE	reported	ehXFbX	textfile	1	1	TRUE	NA	0.0124150887969915	19.7744360572286	28.944
EMs	GCST90257051	rs62487513	G	C	G	C	0.326866	0.0105878	NA	0.0829542	FALSE	TRUE	TRUE	zWGghR	7022357	0.593998	0.0198626	outcome	TRUE	reported	textfile	2.22338e-10	0.0511767	1593	exposure	TRUE	reported	ehXFbX	textfile	1	1	TRUE	NA	0.0249688003988945	40.7426566974402	28.944
EMs	GCST90257051	rs73237482	A	G	A	G	0.320473	-0.0472795	NA	0.141666	FALSE	FALSE	FALSE	zWGghR	27154974	0.00280001	0.0158185	outcome	TRUE	reported	textfile	5.06983e-06	0.0699986	1545	exposure	TRUE	reported	ehXFbX	textfile	1	1	TRUE	NA	0.0133851532057417	20.9334893586558	28.944
EMs	GCST90257051	rs8098032	C	T	C	T	-0.211512	-0.0097595	NA	0.155655	FALSE	FALSE	FALSE	zWGghR	55572071	0.517684	0.0150861	outcome	TRUE	reported	textfile	9.6711e-07	0.0430154	1649	exposure	TRUE	reported	ehXFbX	textfile	1	1	TRUE	NA	0.0144504017576918	24.1487711398436	28.944
EMs	GCST90257051	rs877943	G	A	G	A	0.158558	0.0108924	NA	0.196036	FALSE	FALSE	FALSE	zWGghR	86153874	0.429486	0.0137866	outcome	TRUE	reported	textfile	2.91623e-06	0.0337864	1668	exposure	TRUE	reported	ehXFbX	textfile	1	1	TRUE	NA	0.0130316574574557	21.997403957448	28.944
EMs	GCST90257053	rs10116081	C	T	C	T	0.2397	0.00313661	NA	0.103836	FALSE	FALSE	FALSE	KMQksX	69255305	0.8617	0.0180047	outcome	TRUE	reported	textfile	9.49632e-06	0.0539499	1583	exposure	TRUE	reported	EgGAvj	textfile	1	1	TRUE	NA	0.0123166219186126	19.7154064606744	27.2320628903268
EMs	GCST90257053	rs113692313	A	G	A	G	-0.269739	0.00337248	NA	0.183846	FALSE	FALSE	FALSE	KMQksX	121630575	0.811845	0.0141673	outcome	TRUE	reported	textfile	1.67913e-07	0.0513171	1541	exposure	TRUE	reported	EgGAvj	textfile	1	1	TRUE	NA	0.0176133947330381	27.5930212696449	27.2320628903268
EMs	GCST90257053	rs11860700	T	C	T	C	-0.203703	0.0317137	NA	0.1725	FALSE	FALSE	FALSE	KMQksX	17798629	0.0280679	0.0144393	outcome	TRUE	reported	textfile	3.25202e-06	0.0436174	1678	exposure	TRUE	reported	EgGAvj	textfile	1	1	TRUE	NA	0.0128314185095267	21.7849897425796	27.2320628903268
EMs	GCST90257053	rs11998005	T	C	T	C	-0.224155	0.0193642	NA	0.122738	FALSE	FALSE	FALSE	KMQksX	70423641	0.245008	0.0166565	outcome	TRUE	reported	textfile	3.65365e-06	0.0482474	1675	exposure	TRUE	reported	EgGAvj	textfile	1	1	TRUE	NA	0.0127225289426847	21.5590769009615	27.2320628903268
EMs	GCST90257053	rs133415	T	G	T	G	-0.231029	0.0221493	NA	0.186764	FALSE	FALSE	FALSE	KMQksX	35410245	0.114521	0.0140346	outcome	TRUE	reported	textfile	5.36272e-06	0.0506002	1602	exposure	TRUE	reported	EgGAvj	textfile	1	1	TRUE	NA	0.0128455039167368	20.8202529070438	27.2320628903268
EMs	GCST90257053	rs1565949	A	G	A	G	0.2458	-0.0252621	NA	0.095122	FALSE	FALSE	FALSE	KMQksX	76325483	0.174571	0.0186071	outcome	TRUE	reported	textfile	7.87935e-06	0.0548223	1575	exposure	TRUE	reported	EgGAvj	textfile	1	1	TRUE	NA	0.0126026149673834	20.0769352280989	27.2320628903268
EMs	GCST90257053	rs2044366	C	A	C	A	-0.190935	0.00906097	NA	0.220262	FALSE	FALSE	FALSE	KMQksX	112655035	0.492754	0.0132097	outcome	TRUE	reported	textfile	2.29926e-06	0.0402596	1609	exposure	TRUE	reported	EgGAvj	textfile	1	1	TRUE	NA	0.0137862825352213	22.4642545948888	27.2320628903268
EMs	GCST90257053	rs2400131	T	C	T	C	-0.185746	0.0209419	NA	0.255587	FALSE	FALSE	FALSE	KMQksX	105738550	0.0944996	0.0125241	outcome	TRUE	reported	textfile	5.78299e-06	0.0408233	1573	exposure	TRUE	reported	EgGAvj	textfile	1	1	TRUE	NA	0.012990189009402	20.6761743465232	27.2320628903268
EMs	GCST90257053	rs281920	C	T	C	T	-0.232061	0.0181061	NA	0.0840070000000001	FALSE	FALSE	FALSE	KMQksX	132120615	0.358026	0.0196991	outcome	TRUE	reported	textfile	2.21959e-06	0.0488536	1584	exposure	TRUE	reported	EgGAvj	textfile	1	1	TRUE	NA	0.0140447241065729	22.535254975399	27.2320628903268
EMs	GCST90257053	rs35926495	T	C	T	C	-0.251076	0.0478567	NA	0.338926	FALSE	FALSE	FALSE	KMQksX	50218231	3.19904e-05	0.0115073	outcome	TRUE	reported	textfile	1.47976e-14	0.032354	1664	exposure	TRUE	reported	EgGAvj	textfile	1	1	TRUE	NA	0.0349269999382424	60.1495160403868	27.2320628903268
EMs	GCST90257053	rs445	T	C	T	C	0.295873	-0.0652125	NA	0.0589657	FALSE	FALSE	FALSE	KMQksX	92779056	0.00584507	0.023659	outcome	TRUE	reported	textfile	3.13223e-10	0.0467389	1702	exposure	TRUE	reported	EgGAvj	textfile	1	1	TRUE	NA	0.0230031496246761	40.026080275414	27.2320628903268
EMs	GCST90257053	rs4841819	A	G	A	G	-0.221801	-0.0194398	NA	0.523674	FALSE	FALSE	TRUE	KMQksX	7043498	0.0753217	0.0109305	outcome	TRUE	reported	textfile	7.55185e-12	0.0321438	1567	exposure	FALSE	reported	EgGAvj	textfile	1	1	TRUE	NA	0.0294892626396559	47.5529989050766	27.2320628903268
EMs	GCST90257053	rs62135410	G	A	G	A	0.189159	-0.00244219	NA	0.258338	FALSE	FALSE	FALSE	KMQksX	43130870	0.845006	0.0124923	outcome	TRUE	reported	textfile	3.71329e-08	0.0342044	1670	exposure	TRUE	reported	EgGAvj	textfile	1	1	TRUE	NA	0.0179842384778567	30.5470756748018	27.2320628903268
EMs	GCST90257053	rs658977	A	G	A	G	-0.185732	-0.0128056	NA	0.165313	FALSE	FALSE	FALSE	KMQksX	55546656	0.38495	0.0147393	outcome	TRUE	reported	textfile	5.93741e-06	0.0408819	1703	exposure	TRUE	reported	EgGAvj	textfile	1	1	TRUE	NA	0.0119747028105792	20.6158380142064	27.2320628903268
EMs	GCST90257053	rs7764187	A	C	A	C	-0.151108	0.00745617	NA	0.379498	FALSE	FALSE	FALSE	KMQksX	135162604	0.506928	0.0112354	outcome	TRUE	reported	textfile	3.90638e-06	0.0326233	1677	exposure	TRUE	reported	EgGAvj	textfile	1	1	TRUE	NA	0.0126317990714387	21.4289496307069	27.2320628903268
EMs	GCST90257053	rs78902092	A	C	A	C	0.294301	-0.00723406	NA	0.0662824	FALSE	FALSE	FALSE	KMQksX	99503960	0.742303	0.022001	outcome	TRUE	reported	textfile	3.1272e-08	0.0529249	1678	exposure	TRUE	reported	EgGAvj	textfile	1	1	TRUE	NA	0.0180942763310133	30.8848460700099	27.2320628903268
EMs	GCST90257053	rs877943	G	A	G	A	0.153782	0.0108924	NA	0.196036	FALSE	FALSE	FALSE	KMQksX	86153874	0.429486	0.0137866	outcome	TRUE	reported	textfile	5.89065e-06	0.0338342	1668	exposure	TRUE	reported	EgGAvj	textfile	1	1	TRUE	NA	0.0122336865796944	20.6337	27.2320628903268
EMs	GCST90257053	rs915125	T	C	T	C	0.162341	-0.00711668	NA	0.30663	FALSE	FALSE	FALSE	KMQksX	81753659	0.551504	0.0119506	outcome	TRUE	reported	textfile	4.60691e-06	0.0353093	1627	exposure	TRUE	reported	EgGAvj	textfile	1	1	TRUE	NA	0.0128257999440052	21.1127123336755	27.2320628903268
EMs	GCST90257054	rs13260887	G	A	G	A	-0.170089	-0.00375338	NA	0.231531	FALSE	FALSE	FALSE	Foootf	135651293	0.772129	0.012961	outcome	TRUE	reported	textfile	5.1262e-06	0.0371826	1700	exposure	TRUE	reported	0KQFbj	textfile	1	1	TRUE	NA	0.0121593654613183	20.9007423175707	26.8790035343554
EMs	GCST90257054	rs2211645	G	A	G	A	-0.16066	0.00444576	NA	0.277699	FALSE	FALSE	FALSE	Foootf	102130704	0.716279	0.0122325	outcome	TRUE	reported	textfile	8.9386e-06	0.0360534	1585	exposure	TRUE	reported	0KQFbj	textfile	1	1	TRUE	NA	0.0123733305110353	19.8323747262759	26.8790035343554
EMs	GCST90257054	rs2346733	G	A	G	A	0.146902	-0.0203336	NA	0.511289	FALSE	FALSE	FALSE	Foootf	86602611	0.0629666	0.0109354	outcome	TRUE	reported	textfile	7.27928e-06	0.0326393	1563	exposure	TRUE	reported	0KQFbj	textfile	1	1	TRUE	NA	0.0127944713401201	20.2310149022761	26.8790035343554
EMs	GCST90257054	rs34237	C	T	C	T	-0.14577	-0.0145009	NA	0.40337	FALSE	FALSE	FALSE	Foootf	103907659	0.193087	0.0111417	outcome	TRUE	reported	textfile	9.36427e-06	0.0327861	1579	exposure	TRUE	reported	0KQFbj	textfile	1	1	TRUE	NA	0.0123643535696828	19.7426911937261	26.8790035343554
EMs	GCST90257054	rs55841693	G	T	G	T	0.156224	-0.00988491	NA	0.439102	FALSE	FALSE	FALSE	Foootf	54340044	0.36961	0.0110175	outcome	TRUE	reported	textfile	7.49984e-06	0.0347587	1546	exposure	TRUE	reported	0KQFbj	textfile	1	1	TRUE	NA	0.0128979597246325	20.1746617900588	26.8790035343554
EMs	GCST90257054	rs56048629	T	C	T	C	-0.242518	0.0478687	NA	0.338919	FALSE	FALSE	FALSE	Foootf	50218234	3.18449e-05	0.0115073	outcome	TRUE	reported	textfile	3.58167e-13	0.0330805	1650	exposure	TRUE	reported	0KQFbj	textfile	1	1	TRUE	NA	0.0315456187171289	53.680566323592	26.8790035343554
EMs	GCST90257054	rs6662383	C	T	C	T	0.27217	-0.0443116	NA	0.082278	FALSE	FALSE	FALSE	Foootf	235945146	0.026013	0.0199062	outcome	TRUE	reported	textfile	1.01847e-06	0.0554617	1605	exposure	TRUE	reported	0KQFbj	textfile	1	1	TRUE	NA	0.0147826121714627	24.0520798796323	26.8790035343554
EMs	GCST90257054	rs6986138	A	C	A	C	0.361797	0.000350632	NA	0.0719057	FALSE	FALSE	FALSE	Foootf	6958057	0.98673	0.0210808	outcome	TRUE	reported	textfile	5.93768e-12	0.0521823	1628	exposure	TRUE	reported	0KQFbj	textfile	1	1	TRUE	NA	0.0286807871817992	48.011981377675	26.8790035343554
EMs	GCST90257054	rs72788209	T	C	T	C	-0.308151	0.0640133	NA	0.021868	FALSE	FALSE	FALSE	Foootf	50392595	0.0878173	0.0375	outcome	TRUE	reported	textfile	9.07378e-06	0.0692175	1696	exposure	TRUE	reported	0KQFbj	textfile	1	1	TRUE	NA	0.0115511098581138	19.7962487436613	26.8790035343554
EMs	GCST90257054	rs915125	T	C	T	C	0.169823	-0.00711668	NA	0.30663	FALSE	FALSE	FALSE	Foootf	81753659	0.551504	0.0119506	outcome	TRUE	reported	textfile	2.41464e-06	0.0358855	1627	exposure	TRUE	reported	0KQFbj	textfile	1	1	TRUE	NA	0.0135778274886051	22.3676740890862	26.8790035343554
EMs	GCST90257077	rs12043148	A	C	A	C	-0.190147	-0.00146329	NA	0.288752	FALSE	FALSE	FALSE	U3DakF	3388749	0.903499	0.0120691	outcome	TRUE	reported	textfile	6.34727e-06	0.041947	1330	exposure	TRUE	reported	du0Up3	textfile	1	1	TRUE	NA	0.0152148264895335	20.5174591592141	56.2780615243437
EMs	GCST90257077	rs12861680	T	C	T	C	0.255266	0.0099494	NA	0.0655678	FALSE	FALSE	FALSE	U3DakF	108504541	0.652113	0.0220692	outcome	TRUE	reported	textfile	3.86174e-06	0.0550445	1404	exposure	TRUE	reported	du0Up3	textfile	1	1	TRUE	NA	0.0150865194758209	21.4752876504889	56.2780615243437
EMs	GCST90257077	rs13278698	C	T	C	T	0.174839	0.0172006	NA	0.33123	FALSE	FALSE	FALSE	U3DakF	95221847	0.140502	0.0116699	outcome	TRUE	reported	textfile	7.69513e-06	0.0389315	1376	exposure	TRUE	reported	du0Up3	textfile	1	1	TRUE	NA	0.0144456306782912	20.1392202904365	56.2780615243437
EMs	GCST90257077	rs1372053	T	G	T	G	-0.224457	-0.00389864	NA	0.228706	FALSE	FALSE	FALSE	U3DakF	190320999	0.764577	0.0130182	outcome	TRUE	reported	textfile	8.25992e-06	0.050153	1388	exposure	TRUE	reported	du0Up3	textfile	1	1	TRUE	NA	0.0142252755563789	20.000748073825	56.2780615243437
EMs	GCST90257077	rs2302903	A	G	A	G	0.163751	0.0210064	NA	0.353913	FALSE	FALSE	FALSE	U3DakF	31317422	0.0653371	0.0113983	outcome	TRUE	reported	textfile	4.11455e-06	0.0354109	1390	exposure	TRUE	reported	du0Up3	textfile	1	1	TRUE	NA	0.0151512591199755	21.3534797635365	56.2780615243437
EMs	GCST90257077	rs2617421	T	G	T	G	-0.156913	-0.0150924	NA	0.403191	FALSE	FALSE	FALSE	U3DakF	16558293	0.174507	0.0111149	outcome	TRUE	reported	textfile	8.75029e-06	0.0351599	1395	exposure	TRUE	reported	du0Up3	textfile	1	1	TRUE	NA	0.0140764014190773	19.8883840542998	56.2780615243437
EMs	GCST90257077	rs28699555	A	G	A	G	-0.229181	-0.0117987	NA	0.143677	FALSE	FALSE	FALSE	U3DakF	2798957	0.450204	0.0156259	outcome	TRUE	reported	textfile	3.51479e-06	0.0492053	1370	exposure	TRUE	reported	du0Up3	textfile	1	1	TRUE	NA	0.015587978340614	21.6620214917879	56.2780615243437
EMs	GCST90257077	rs5743618	A	C	A	C	-0.713137	-0.0267959	NA	0.151966	FALSE	FALSE	FALSE	U3DakF	38797027	0.079726	0.0152921	outcome	TRUE	reported	textfile	2.20432e-79	0.0351929	1301	exposure	TRUE	reported	du0Up3	textfile	1	1	TRUE	NA	0.239899587059587	409.98473133948	56.2780615243437
EMs	GCST90257077	rs6010492	G	A	G	A	0.186492	-0.00316183	NA	0.253344	FALSE	FALSE	FALSE	U3DakF	48725765	0.800819	0.0125326	outcome	TRUE	reported	textfile	4.24112e-06	0.0403797	1352	exposure	TRUE	reported	du0Up3	textfile	1	1	TRUE	NA	0.0155317101486158	21.2986125777567	56.2780615243437
EMs	GCST90257077	rs75427220	A	T	A	T	-0.363512	-0.0007932	NA	0.0739883	FALSE	TRUE	TRUE	U3DakF	29250925	0.969882	0.0210086	outcome	TRUE	reported	textfile	3.71819e-06	0.0782296	1312	exposure	TRUE	reported	du0Up3	textfile	1	1	TRUE	NA	0.016190947486106	21.5592051654752	56.2780615243437
EMs	GCST90257077	rs75747916	G	C	G	C	0.337315	-0.00170896	NA	0.119093	FALSE	TRUE	TRUE	U3DakF	28856370	0.919123	0.0168307	outcome	TRUE	reported	textfile	4.53112e-06	0.0732378	1270	exposure	TRUE	reported	du0Up3	textfile	1	1	TRUE	NA	0.0164286872034465	21.1795272014802	56.2780615243437
Endometriosis of fallopian tube(EMsOFT)	GCST90257064	rs10428357	A	T	A	T	-0.362108	-0.136178	NA	0.300043	FALSE	TRUE	TRUE	brltFw	184715063	0.143273	0.0930362	outcome	TRUE	reported	textfile	1.28274e-18	0.040504	1343	exposure	TRUE	reported	adHG4x	textfile	1	1	TRUE	NA	0.0561692372537995	79.8055648643863	35.8024455495007
Endometriosis of fallopian tube(EMsOFT)	GCST90257064	rs116027502	A	G	A	G	-0.37616	-0.195125	NA	0.0219255	FALSE	FALSE	FALSE	brltFw	97753649	0.502686	0.291114	outcome	TRUE	reported	textfile	8.07489e-06	0.0839622	1408	exposure	TRUE	reported	adHG4x	textfile	1	1	TRUE	NA	0.0140548975313324	20.0428866471107	35.8024455495007
Endometriosis of fallopian tube(EMsOFT)	GCST90257064	rs1954785	G	A	G	A	-0.192303	0.0359574	NA	0.237614	FALSE	FALSE	FALSE	brltFw	82537895	0.719003	0.0999396	outcome	TRUE	reported	textfile	8.84661e-06	0.0431103	1375	exposure	TRUE	reported	adHG4x	textfile	1	1	TRUE	NA	0.014264861802396	19.8690850064467	35.8024455495007
Endometriosis of fallopian tube(EMsOFT)	GCST90257064	rs2839444	T	C	T	C	-0.20628	-0.106697	NA	0.267234	FALSE	FALSE	FALSE	brltFw	42034505	0.266531	0.0960296	outcome	TRUE	reported	textfile	8.43339e-06	0.0461395	1401	exposure	TRUE	reported	adHG4x	textfile	1	1	TRUE	NA	0.014066241823437	19.9594264298071	35.8024455495007
Endometriosis of fallopian tube(EMsOFT)	GCST90257064	rs34538474	G	A	G	A	-0.285439	0.00535873	NA	0.373686	FALSE	FALSE	FALSE	brltFw	3097348	0.951841	0.088727	outcome	TRUE	reported	textfile	4.36949e-13	0.0389999	1320	exposure	TRUE	reported	adHG4x	textfile	1	1	TRUE	NA	0.0389986610944152	53.4861224865465	35.8024455495007
Endometriosis of fallopian tube(EMsOFT)	GCST90257064	rs6571684	G	A	G	A	-0.371134	-0.278731	NA	0.121464	FALSE	FALSE	FALSE	brltFw	34730711	0.0320745	0.130037	outcome	TRUE	reported	textfile	3.55428e-06	0.0796976	1276	exposure	TRUE	reported	adHG4x	textfile	1	1	TRUE	NA	0.0167109646339592	21.6515878627068	35.8024455495007
Endometriosis of fallopian tube(EMsOFT)	GCST90257082	rs7079769	G	A	G	A	0.198488	0.190325	NA	0.27687	FALSE	FALSE	FALSE	Qbmjts	81160555	0.0449293	0.0949103	outcome	TRUE	reported	textfile	6.43877e-06	0.0438196	1351	exposure	TRUE	reported	HwyDmD	textfile	1	1	TRUE	NA	0.0149599530951857	20.487468290064	23.2452430918966
Endometriosis of fallopian tube(EMsOFT)	GCST90257082	rs72925015	A	G	A	G	0.261244	0.1035	NA	0.160554	FALSE	FALSE	FALSE	Qbmjts	202361648	0.371312	0.11577	outcome	TRUE	reported	textfile	1.24103e-08	0.0456007	1392	exposure	TRUE	reported	HwyDmD	textfile	1	1	TRUE	NA	0.0230350613611037	32.7736789986983	23.2452430918966
Endometriosis of fallopian tube(EMsOFT)	GCST90257082	rs75659087	C	T	C	T	-0.328777	-0.0649893	NA	0.166058	FALSE	FALSE	FALSE	Qbmjts	97615199	0.569563	0.114278	outcome	TRUE	reported	textfile	2.20651e-06	0.0691591	1387	exposure	TRUE	reported	HwyDmD	textfile	1	1	TRUE	NA	0.016032762815494	22.5671909188735	23.2452430918966
Endometriosis of fallopian tube(EMsOFT)	GCST90257082	rs78933775	C	G	C	G	-0.357342	-0.228402	NA	0.0478873	FALSE	TRUE	TRUE	Qbmjts	133010679	0.251698	0.199263	outcome	TRUE	reported	textfile	9.25686e-06	0.0802882	1384	exposure	TRUE	reported	HwyDmD	textfile	1	1	TRUE	NA	0.0141109623172287	19.7804714090806	23.2452430918966
Endometriosis of fallopian tube(EMsOFT)	GCST90257082	rs9507523	G	T	G	T	0.168868	-0.00910567	NA	0.404914	FALSE	FALSE	FALSE	Qbmjts	25455522	0.916279	0.0866202	outcome	TRUE	reported	textfile	4.65555e-06	0.0367269	1411	exposure	TRUE	reported	HwyDmD	textfile	1	1	TRUE	NA	0.0147618363689846	21.1110655389603	23.2452430918966
Endometriosis of fallopian tube(EMsOFT)	GCST90257082	rs9904266	A	G	A	G	0.173206	0.0693885	NA	0.522396	FALSE	FALSE	FALSE	Qbmjts	66576352	0.413821	0.0849113	outcome	TRUE	reported	textfile	2.00491e-06	0.0362868	1409	exposure	TRUE	reported	HwyDmD	textfile	1	1	TRUE	NA	0.0159129625453308	22.7515833957032	23.2452430918966
Endometriosis of intestine(EMsOI)	GCST90257025	rs11198982	T	C	T	C	-0.682158	-0.143735	NA	0.0346749	FALSE	FALSE	FALSE	CM82VZ	119511575	0.362452	0.157828	outcome	TRUE	reported	textfile	3.92344e-06	0.145484	378	exposure	TRUE	reported	JqfOiB	textfile	1	1	TRUE	NA	0.0549661180744328	21.8693327205114	22.948012788939
Endometriosis of intestine(EMsOI)	GCST90257025	rs11772259	C	A	C	A	-0.398713	-0.0727264	NA	0.107999	FALSE	FALSE	FALSE	CM82VZ	91003295	0.431264	0.092406	outcome	TRUE	reported	textfile	5.24551e-06	0.0862298	386	exposure	TRUE	reported	JqfOiB	textfile	1	1	TRUE	NA	0.052481521596856	21.2691411856753	22.948012788939
Endometriosis of intestine(EMsOI)	GCST90257025	rs12735521	T	C	T	C	0.338055	0.104108	NA	0.362047	FALSE	FALSE	FALSE	CM82VZ	18123827	0.0810905	0.0596818	outcome	TRUE	reported	textfile	1.64638e-06	0.069375	386	exposure	TRUE	reported	JqfOiB	textfile	1	1	TRUE	NA	0.0579502443870905	23.6217818772903	22.948012788939
Endometriosis of intestine(EMsOI)	GCST90257025	rs17378875	C	A	C	A	0.62831	0.0710592	NA	0.125162	FALSE	FALSE	FALSE	CM82VZ	63365052	0.41415	0.0870171	outcome	TRUE	reported	textfile	4.96394e-06	0.135317	352	exposure	TRUE	reported	JqfOiB	textfile	1	1	TRUE	NA	0.0577142657350664	21.4372268121315	22.948012788939
Endometriosis of intestine(EMsOI)	GCST90257025	rs2336036	C	T	C	T	0.325705	0.0703743	NA	0.325635	FALSE	FALSE	FALSE	CM82VZ	34058640	0.252828	0.0615425	outcome	TRUE	reported	textfile	8.96906e-06	0.0722929	383	exposure	TRUE	reported	JqfOiB	textfile	1	1	TRUE	NA	0.0503305032307804	20.1922056001208	22.948012788939
Endometriosis of intestine(EMsOI)	GCST90257025	rs62425245	A	G	A	G	-0.643961	0.0299626	NA	0.0279566	FALSE	FALSE	FALSE	CM82VZ	134418031	0.862691	0.173244	outcome	TRUE	reported	textfile	6.16393e-09	0.108119	382	exposure	TRUE	reported	JqfOiB	textfile	1	1	TRUE	NA	0.0849738390492367	35.2886728453302	22.948012788939
Endometriosis of intestine(EMsOI)	GCST90257025	rs6708376	A	G	A	G	-0.309388	-0.0167577	NA	0.472566	FALSE	FALSE	FALSE	CM82VZ	78877450	0.771184	0.0576208	outcome	TRUE	reported	textfile	4.24396e-06	0.0661974	369	exposure	TRUE	reported	JqfOiB	textfile	1	1	TRUE	NA	0.055888443321888	21.7252490492773	22.948012788939
Endometriosis of intestine(EMsOI)	GCST90257025	rs72625661	A	G	A	G	0.593017	-0.0351728	NA	0.091165	FALSE	FALSE	FALSE	CM82VZ	67426494	0.724216	0.0996873	outcome	TRUE	reported	textfile	6.85467e-06	0.129911	386	exposure	TRUE	reported	JqfOiB	textfile	1	1	TRUE	NA	0.0512178826939563	20.7293820106172	22.948012788939
Endometriosis of intestine(EMsOI)	GCST90257025	rs74153616	T	C	T	C	0.638619	0.1023	NA	0.0914552	FALSE	FALSE	FALSE	CM82VZ	244175359	0.31298	0.101388	outcome	TRUE	reported	textfile	8.09216e-06	0.141026	383	exposure	TRUE	reported	JqfOiB	textfile	1	1	TRUE	NA	0.0508200487511344	20.399122999497	22.948012788939
Endometriosis of intestine(EMsOI)	GCST90257051	rs10927074	T	C	T	C	0.229771	-0.0162622	NA	0.085486	FALSE	FALSE	FALSE	xaNKoh	235940665	0.874233	0.102741	outcome	TRUE	reported	textfile	8.4057e-06	0.051414	1634	exposure	TRUE	reported	AtmDtb	textfile	1	1	TRUE	NA	0.0120753413307893	19.9478339556729	28.944
Endometriosis of intestine(EMsOI)	GCST90257051	rs113692313	A	G	A	G	-0.229193	0.00463988	NA	0.183896	FALSE	FALSE	FALSE	xaNKoh	121630575	0.95037	0.0745454	outcome	TRUE	reported	textfile	7.16667e-06	0.0508824	1541	exposure	TRUE	reported	AtmDtb	textfile	1	1	TRUE	NA	0.0129952348886256	20.2629887924989	28.944
Endometriosis of intestine(EMsOI)	GCST90257051	rs1944778	T	C	T	C	-0.154454	0.0805315	NA	0.237665	FALSE	FALSE	FALSE	xaNKoh	60835366	0.233332	0.0675703	outcome	TRUE	reported	textfile	5.05037e-06	0.0337417	1702	exposure	TRUE	reported	AtmDtb	textfile	1	1	TRUE	NA	0.0121616009384464	20.9292548406701	28.944
Endometriosis of intestine(EMsOI)	GCST90257051	rs35869135	G	A	G	A	-0.215433	0.128335	NA	0.231112	FALSE	FALSE	FALSE	xaNKoh	49321669	0.061173	0.0685462	outcome	TRUE	reported	textfile	1.50281e-07	0.040842	1692	exposure	TRUE	reported	AtmDtb	textfile	1	1	TRUE	NA	0.0161780658440193	27.7905282726272	28.944
Endometriosis of intestine(EMsOI)	GCST90257051	rs35926495	T	C	T	C	-0.30575	0.0622082	NA	0.337609	FALSE	FALSE	FALSE	xaNKoh	50218231	0.30709	0.0609079	outcome	TRUE	reported	textfile	5.21119e-21	0.0320675	1664	exposure	TRUE	reported	AtmDtb	textfile	1	1	TRUE	NA	0.0518022160246618	90.7988654772337	28.944
Endometriosis of intestine(EMsOI)	GCST90257051	rs58910203	C	A	C	A	0.314847	-0.0131369	NA	0.0476142	FALSE	FALSE	FALSE	xaNKoh	23830448	0.921424	0.133181	outcome	TRUE	reported	textfile	8.45436e-06	0.0704759	1673	exposure	TRUE	reported	AtmDtb	textfile	1	1	TRUE	NA	0.0117888560261838	19.9341795929748	28.944
Endometriosis of intestine(EMsOI)	GCST90257051	rs62034793	T	C	T	C	-0.205635	0.0383206	NA	0.168273	FALSE	FALSE	FALSE	xaNKoh	17807438	0.618492	0.0769506	outcome	TRUE	reported	textfile	7.89418e-06	0.0458762	1660	exposure	TRUE	reported	AtmDtb	textfile	1	1	TRUE	NA	0.0119587608172902	20.0676091733461	28.944
Endometriosis of intestine(EMsOI)	GCST90257051	rs62267176	G	T	G	T	-0.154926	0.084466	NA	0.318819	FALSE	FALSE	FALSE	xaNKoh	75973765	0.170178	0.0615806	outcome	TRUE	reported	textfile	9.21342e-06	0.0348174	1575	exposure	TRUE	reported	AtmDtb	textfile	1	1	TRUE	NA	0.0124150887969915	19.7744360572286	28.944
Endometriosis of intestine(EMsOI)	GCST90257051	rs62487513	G	C	G	C	0.326866	-0.0452231	NA	0.0827707	FALSE	TRUE	TRUE	xaNKoh	7022357	0.663153	0.103827	outcome	TRUE	reported	textfile	2.22338e-10	0.0511767	1593	exposure	TRUE	reported	AtmDtb	textfile	1	1	TRUE	NA	0.0249688003988945	40.7426566974402	28.944
Endometriosis of intestine(EMsOI)	GCST90257051	rs73237482	A	G	A	G	0.320473	-0.120335	NA	0.142308	FALSE	FALSE	FALSE	xaNKoh	27154974	0.144125	0.0823873	outcome	TRUE	reported	textfile	5.06983e-06	0.0699986	1545	exposure	TRUE	reported	AtmDtb	textfile	1	1	TRUE	NA	0.0133851532057417	20.9334893586558	28.944
Endometriosis of intestine(EMsOI)	GCST90257051	rs8098032	C	T	C	T	-0.211512	0.033173	NA	0.155869	FALSE	FALSE	FALSE	xaNKoh	55572071	0.675758	0.0793121	outcome	TRUE	reported	textfile	9.6711e-07	0.0430154	1649	exposure	TRUE	reported	AtmDtb	textfile	1	1	TRUE	NA	0.0144504017576918	24.1487711398436	28.944
Endometriosis of intestine(EMsOI)	GCST90257051	rs877943	G	A	G	A	0.158558	-0.0655168	NA	0.195727	FALSE	FALSE	FALSE	xaNKoh	86153874	0.365175	0.0723504	outcome	TRUE	reported	textfile	2.91623e-06	0.0337864	1668	exposure	TRUE	reported	AtmDtb	textfile	1	1	TRUE	NA	0.0130316574574557	21.997403957448	28.944
Endometriosis of intestine(EMsOI)	GCST90257057	rs11214488	T	C	T	C	0.594769	-0.147603	NA	0.246563	FALSE	FALSE	FALSE	6a2ubk	113100823	0.0265406	0.0665413	outcome	TRUE	reported	textfile	2.15811e-08	0.10369	360	exposure	TRUE	reported	RJMTlY	textfile	1	1	TRUE	NA	0.0837410901331037	32.7192564730488	23.5918788486906
Endometriosis of intestine(EMsOI)	GCST90257057	rs1213155	C	A	C	A	-0.837875	-0.0210553	NA	0.0348139	FALSE	FALSE	FALSE	6a2ubk	82883080	0.893884	0.157847	outcome	TRUE	reported	textfile	4.88946e-06	0.180479	370	exposure	TRUE	reported	RJMTlY	textfile	1	1	TRUE	NA	0.0550445975859005	21.436368171304	23.5918788486906
Endometriosis of intestine(EMsOI)	GCST90257057	rs322740	T	G	T	G	0.559644	-0.0571179	NA	0.163742	FALSE	FALSE	FALSE	6a2ubk	128143346	0.463316	0.0778811	outcome	TRUE	reported	textfile	6.97021e-06	0.122537	356	exposure	TRUE	reported	RJMTlY	textfile	1	1	TRUE	NA	0.0553490997768366	20.7416108070944	23.5918788486906
Endometriosis of intestine(EMsOI)	GCST90257057	rs35402462	C	G	C	G	0.453406	-0.0352469	NA	0.229096	FALSE	TRUE	TRUE	6a2ubk	43917048	0.605055	0.0681568	outcome	TRUE	reported	textfile	1.23369e-06	0.0917344	350	exposure	TRUE	reported	RJMTlY	textfile	1	1	TRUE	NA	0.0652439598970627	24.2896510641188	23.5918788486906
Endometriosis of intestine(EMsOI)	GCST90257057	rs368879	T	A	T	A	-0.397251	0.0183759	NA	0.373092	FALSE	TRUE	TRUE	6a2ubk	89709507	0.756592	0.0592849	outcome	TRUE	reported	textfile	4.25315e-06	0.0849254	350	exposure	TRUE	reported	RJMTlY	textfile	1	1	TRUE	NA	0.0588371372566292	21.7553460467235	23.5918788486906
Endometriosis of intestine(EMsOI)	GCST90257057	rs4720253	T	C	T	C	0.517685	-0.172143	NA	0.136942	FALSE	FALSE	FALSE	6a2ubk	4358396	0.0392609	0.0835063	outcome	TRUE	reported	textfile	6.54175e-07	0.102137	369	exposure	TRUE	reported	RJMTlY	textfile	1	1	TRUE	NA	0.0650891782437551	25.5508096168837	23.5918788486906
Endometriosis of intestine(EMsOI)	GCST90257057	rs5012032	T	G	T	G	-0.664081	-0.0657745	NA	0.117518	FALSE	FALSE	FALSE	6a2ubk	142242987	0.4631	0.0896412	outcome	TRUE	reported	textfile	1.15473e-06	0.134015	354	exposure	TRUE	reported	RJMTlY	textfile	1	1	TRUE	NA	0.0648644295633559	24.4160097510142	23.5918788486906
Endometriosis of intestine(EMsOI)	GCST90257057	rs6052336	A	T	A	T	0.519123	-0.140463	NA	0.136454	FALSE	TRUE	TRUE	6a2ubk	4099573	0.0923039	0.0834419	outcome	TRUE	reported	textfile	4.41492e-06	0.111236	361	exposure	TRUE	reported	RJMTlY	textfile	1	1	TRUE	NA	0.0568985285863776	21.6589331918781	23.5918788486906
Endometriosis of intestine(EMsOI)	GCST90257057	rs701308	G	A	G	A	-0.363706	0.0963182	NA	0.416198	FALSE	FALSE	FALSE	6a2ubk	83932848	0.0995497	0.0584794	outcome	TRUE	reported	textfile	4.01444e-06	0.0776218	370	exposure	TRUE	reported	RJMTlY	textfile	1	1	TRUE	NA	0.0560140918567646	21.8363278789132	23.5918788486906
Endometriosis of intestine(EMsOI)	GCST90257057	rs7182739	C	G	C	G	-0.611405	0.0245992	NA	0.14678	FALSE	TRUE	TRUE	6a2ubk	100326813	0.762407	0.0813679	outcome	TRUE	reported	textfile	4.7283e-06	0.131452	364	exposure	TRUE	reported	RJMTlY	textfile	1	1	TRUE	NA	0.0560982097446705	21.5144754859268	23.5918788486906
Endometriosis of intestine(EMsOI)	GCST90257058	rs12472428	C	A	C	A	-0.789704	0.125629	NA	0.055027	FALSE	FALSE	FALSE	a4DAaj	12314863	0.312631	0.12442	outcome	TRUE	reported	textfile	1.30001e-06	0.160221	360	exposure	TRUE	reported	GGliX4	textfile	1	1	TRUE	NA	0.0632159660457069	24.158520026044	24.5728275886482
Endometriosis of intestine(EMsOI)	GCST90257058	rs17502013	A	C	A	C	-0.853124	0.106593	NA	0.0506703	FALSE	FALSE	FALSE	a4DAaj	110775404	0.414529	0.130637	outcome	TRUE	reported	textfile	4.83037e-07	0.166206	360	exposure	TRUE	reported	GGliX4	textfile	1	1	TRUE	NA	0.068195135490543	26.2006128487716	24.5728275886482
Endometriosis of intestine(EMsOI)	GCST90257058	rs58680386	C	A	C	A	-0.496861	-0.0940316	NA	0.0918608	FALSE	FALSE	FALSE	a4DAaj	39490627	0.344263	0.0994227	outcome	TRUE	reported	textfile	6.84764e-06	0.108664	350	exposure	TRUE	reported	GGliX4	textfile	1	1	TRUE	NA	0.0563680529956042	20.7878532564973	24.5728275886482
Endometriosis of intestine(EMsOI)	GCST90257058	rs6139416	A	G	A	G	-0.613182	0.158027	NA	0.120027	FALSE	FALSE	FALSE	a4DAaj	4404239	0.0760887	0.0890872	outcome	TRUE	reported	textfile	9.86504e-06	0.136483	340	exposure	TRUE	reported	GGliX4	textfile	1	1	TRUE	NA	0.0560397835629245	20.0659376469931	24.5728275886482
Endometriosis of intestine(EMsOI)	GCST90257058	rs73559612	C	T	C	T	-0.554767	0.0577959	NA	0.115335	FALSE	FALSE	FALSE	a4DAaj	133346771	0.520704	0.0899884	outcome	TRUE	reported	textfile	4.0768e-06	0.118443	363	exposure	TRUE	reported	GGliX4	textfile	1	1	TRUE	NA	0.0569916652815373	21.8174011927237	24.5728275886482
Endometriosis of intestine(EMsOI)	GCST90257058	rs9315291	G	C	G	C	-0.957957	0.277105	NA	0.0321559	FALSE	TRUE	TRUE	a4DAaj	34306856	0.08683	0.161826	outcome	TRUE	reported	textfile	9.78814e-09	0.162859	359	exposure	TRUE	reported	GGliX4	textfile	1	1	TRUE	NA	0.0879051017416486	34.4066405608592	24.5728275886482
Endometriosis of intestine(EMsOI)	GCST90257079	rs1213968	G	A	G	A	-0.249423	0.0757021	NA	0.173853	FALSE	FALSE	FALSE	rgktOI	124021968	0.32096	0.0762752	outcome	TRUE	reported	textfile	7.32855e-06	0.0554004	1323	exposure	TRUE	reported	pmb5ko	textfile	1	1	TRUE	NA	0.0150898172291855	20.2390521577058	78.2141696671643
Endometriosis of intestine(EMsOI)	GCST90257079	rs28699555	A	G	A	G	-0.24831	0.10142	NA	0.143931	FALSE	FALSE	FALSE	rgktOI	2798957	0.218141	0.0823556	outcome	TRUE	reported	textfile	5.07831e-07	0.0491906	1370	exposure	TRUE	reported	pmb5ko	textfile	1	1	TRUE	NA	0.0182599721777572	25.4442532964488	78.2141696671643
Endometriosis of intestine(EMsOI)	GCST90257079	rs4255226	T	C	T	C	0.192082	-0.0293336	NA	0.258985	FALSE	FALSE	FALSE	rgktOI	35935959	0.65405	0.0654558	outcome	TRUE	reported	textfile	9.75849e-06	0.0432718	1405	exposure	TRUE	reported	pmb5ko	textfile	1	1	TRUE	NA	0.0138305244080969	19.6763601235107	78.2141696671643
Endometriosis of intestine(EMsOI)	GCST90257079	rs5743618	A	C	A	C	-0.687337	0.105358	NA	0.152263	FALSE	FALSE	FALSE	rgktOI	38797027	0.187548	0.079946	outcome	TRUE	reported	textfile	1.92137e-71	0.036071	1301	exposure	TRUE	reported	pmb5ko	textfile	1	1	TRUE	NA	0.218194777587338	362.539169553343	78.2141696671643
Endometriosis of intestine(EMsOI)	GCST90257079	rs73074504	G	C	G	C	0.356798	-0.386791	NA	0.031648	FALSE	TRUE	TRUE	rgktOI	34744880	0.0175829	0.162908	outcome	TRUE	reported	textfile	9.98097e-06	0.0804547	1347	exposure	TRUE	reported	pmb5ko	textfile	1	1	TRUE	NA	0.0143906105298945	19.6379735922708	78.2141696671643
Endometriosis of intestine(EMsOI)	GCST90257079	rs73617922	A	G	A	G	0.317571	-0.122027	NA	0.0651677	FALSE	FALSE	FALSE	rgktOI	108501647	0.294659	0.116443	outcome	TRUE	reported	textfile	3.38016e-06	0.0680442	1286	exposure	TRUE	reported	pmb5ko	textfile	1	1	TRUE	NA	0.01665574505494	21.7482092797073	78.2141696671643
Endometriosis of intestine(EMsOI)	GCST90257081	rs1047276	A	G	A	G	-0.935019	-0.0225287	NA	0.0579769999999999	FALSE	FALSE	FALSE	OK2B4M	88631942	0.855352	0.123584	outcome	TRUE	reported	textfile	6.08903e-06	0.203155	334	exposure	TRUE	reported	ZySDjw	textfile	1	1	TRUE	NA	0.059639468822616	21.0560768903363	24.2472880448294
Endometriosis of intestine(EMsOI)	GCST90257081	rs111261361	A	G	A	G	-0.74869	-0.0501457	NA	0.0713915	FALSE	FALSE	FALSE	OK2B4M	170441080	0.649604	0.110377	outcome	TRUE	reported	textfile	2.87534e-06	0.157092	338	exposure	TRUE	reported	ZySDjw	textfile	1	1	TRUE	NA	0.0629698680755799	22.5797175059269	24.2472880448294
Endometriosis of intestine(EMsOI)	GCST90257081	rs12477758	C	T	C	T	-0.695201	-0.0203324	NA	0.0982493	FALSE	FALSE	FALSE	OK2B4M	30053785	0.831231	0.0954024	outcome	TRUE	reported	textfile	5.21203e-06	0.150137	361	exposure	TRUE	reported	ZySDjw	textfile	1	1	TRUE	NA	0.0560635828356503	21.3222266585082	24.2472880448294
Endometriosis of intestine(EMsOI)	GCST90257081	rs12547135	C	T	C	T	-0.483176	-0.0171446	NA	0.242928	FALSE	FALSE	FALSE	OK2B4M	71601857	0.799598	0.0675338	outcome	TRUE	reported	textfile	1.08343e-06	0.0971886	344	exposure	TRUE	reported	ZySDjw	textfile	1	1	TRUE	NA	0.0670328905168378	24.5724080985647	24.2472880448294
Endometriosis of intestine(EMsOI)	GCST90257081	rs403720	T	C	T	C	-0.51525	-0.105182	NA	0.222913	FALSE	FALSE	FALSE	OK2B4M	23399819	0.130634	0.0695828	outcome	TRUE	reported	textfile	6.03945e-06	0.111931	338	exposure	TRUE	reported	ZySDjw	textfile	1	1	TRUE	NA	0.0589943939246411	21.0648228137038	24.2472880448294
Endometriosis of intestine(EMsOI)	GCST90257081	rs4692168	G	A	G	A	-0.679183	-0.073289	NA	0.112487	FALSE	FALSE	FALSE	OK2B4M	25933118	0.417483	0.0903915	outcome	TRUE	reported	textfile	3.39677e-06	0.143809	366	exposure	TRUE	reported	ZySDjw	textfile	1	1	TRUE	NA	0.0574418662347595	22.1830766299027	24.2472880448294
Endometriosis of intestine(EMsOI)	GCST90257081	rs57355366	C	G	C	G	-0.847846	0.014924	NA	0.0281369	FALSE	TRUE	TRUE	OK2B4M	58124915	0.932094	0.175142	outcome	TRUE	reported	textfile	1.62355e-06	0.173548	348	exposure	TRUE	reported	ZySDjw	textfile	1	1	TRUE	NA	0.0641811189152444	23.7296634995585	24.2472880448294
Endometriosis of intestine(EMsOI)	GCST90257081	rs7101477	A	G	A	G	-0.42599	-0.0507593	NA	0.571583	FALSE	FALSE	TRUE	OK2B4M	86361629	0.381984	0.0580606	outcome	TRUE	reported	textfile	2.6913e-06	0.0892043	356	exposure	FALSE	reported	ZySDjw	textfile	1	1	TRUE	NA	0.0602021079263023	22.6767333547496	24.2472880448294
Endometriosis of intestine(EMsOI)	GCST90257081	rs7265025	T	C	T	C	-0.428713	-0.0546987	NA	0.325154	FALSE	FALSE	FALSE	OK2B4M	37181099	0.3719	0.0612582	outcome	TRUE	reported	textfile	5.41314e-06	0.0927663	364	exposure	TRUE	reported	ZySDjw	textfile	1	1	TRUE	NA	0.0554228539784518	21.2402694948771	24.2472880448294
Endometriosis of intestine(EMsOI)	GCST90257081	rs72896987	T	C	T	C	-1.21937	-0.13164	NA	0.0448237	FALSE	FALSE	FALSE	OK2B4M	43276067	0.344524	0.139263	outcome	TRUE	reported	textfile	1.71485e-10	0.184774	343	exposure	TRUE	reported	ZySDjw	textfile	1	1	TRUE	NA	0.112663564023755	43.2961769340994	24.2472880448294
Endometriosis of intestine(EMsOI)	GCST90257081	rs75750180	T	G	T	G	-1.02208	-0.236232	NA	0.0996993	FALSE	FALSE	FALSE	OK2B4M	220451439	0.0131814	0.0952997	outcome	TRUE	reported	textfile	2.63319e-07	0.194179	335	exposure	TRUE	reported	ZySDjw	textfile	1	1	TRUE	NA	0.0763855437712941	27.5400475862002	24.2472880448294
Endometriosis of intestine(EMsOI)	GCST90257081	rs77242309	G	A	G	A	-0.906124	0.0679657	NA	0.0316435	FALSE	FALSE	FALSE	OK2B4M	86677660	0.678202	0.163805	outcome	TRUE	reported	textfile	1.80033e-06	0.186485	365	exposure	TRUE	reported	ZySDjw	textfile	1	1	TRUE	NA	0.0607538778124232	23.4801689620447	24.2472880448294
Endometriosis of intestine(EMsOI)	GCST90257081	rs9584176	A	G	A	G	-0.551367	-0.0841307	NA	0.16783	FALSE	FALSE	FALSE	OK2B4M	93983656	0.271456	0.0765023	outcome	TRUE	reported	textfile	7.95237e-06	0.121514	357	exposure	TRUE	reported	ZySDjw	textfile	1	1	TRUE	NA	0.0545267881694793	20.4733561543095	24.2472880448294
Endometriosis of ovary(EMsOO)	GCST90257060	rs10755096	T	C	T	C	-0.235585	0.00169042	NA	0.1386	FALSE	FALSE	FALSE	GkYjjY	141166091	0.944359	0.0242209	outcome	TRUE	reported	textfile	4.05187e-06	0.0508997	1328	exposure	TRUE	reported	5T2tLh	textfile	1	1	TRUE	NA	0.0158751179924978	21.3899748323725	24.9545650742887
Endometriosis of ovary(EMsOO)	GCST90257060	rs10908703	A	G	A	G	-0.301462	-0.00809254	NA	0.0909868	FALSE	FALSE	FALSE	GkYjjY	159282212	0.779349	0.0288846	outcome	TRUE	reported	textfile	5.06894e-06	0.065814	1366	exposure	TRUE	reported	5T2tLh	textfile	1	1	TRUE	NA	0.0151271819420966	20.9503966306101	24.9545650742887
Endometriosis of ovary(EMsOO)	GCST90257060	rs1177524	G	T	G	T	0.31052	0.0159763	NA	0.034901	FALSE	FALSE	FALSE	GkYjjY	25898415	0.726352	0.0456486	outcome	TRUE	reported	textfile	6.68005e-06	0.0686649	1316	exposure	TRUE	reported	5T2tLh	textfile	1	1	TRUE	NA	0.0153022963013117	20.4196854165471	24.9545650742887
Endometriosis of ovary(EMsOO)	GCST90257060	rs12692925	G	A	G	A	0.187615	-0.0199961	NA	0.365906	FALSE	FALSE	FALSE	GkYjjY	169775418	0.244653	0.0171871	outcome	TRUE	reported	textfile	1.67711e-06	0.0390031	1370	exposure	TRUE	reported	5T2tLh	textfile	1	1	TRUE	NA	0.016608963875021	23.1048095278154	24.9545650742887
Endometriosis of ovary(EMsOO)	GCST90257060	rs2748704	C	G	C	G	0.234601	-0.00168798	NA	0.158962	FALSE	TRUE	TRUE	GkYjjY	55493202	0.940782	0.0227222	outcome	TRUE	reported	textfile	1.88945e-06	0.0490222	1392	exposure	TRUE	reported	5T2tLh	textfile	1	1	TRUE	NA	0.0161863061727201	22.8691323583375	24.9545650742887
Endometriosis of ovary(EMsOO)	GCST90257060	rs35355083	A	C	A	C	0.30509	-0.0366464	NA	0.0450819	FALSE	FALSE	FALSE	GkYjjY	100859326	0.362721	0.0402622	outcome	TRUE	reported	textfile	6.52408e-06	0.0673994	1369	exposure	TRUE	reported	5T2tLh	textfile	1	1	TRUE	NA	0.0147464822044827	20.4601565073646	24.9545650742887
Endometriosis of ovary(EMsOO)	GCST90257060	rs4073614	A	G	A	G	0.188685	-0.0132573	NA	0.523442	FALSE	FALSE	FALSE	GkYjjY	94132401	0.425592	0.016639	outcome	TRUE	reported	textfile	7.62027e-07	0.0379675	1298	exposure	TRUE	reported	5T2tLh	textfile	1	1	TRUE	NA	0.0186719750481557	24.6593178296291	24.9545650742887
Endometriosis of ovary(EMsOO)	GCST90257060	rs548854	T	C	T	C	0.270009	-0.0376442	NA	0.304279	FALSE	FALSE	FALSE	GkYjjY	57391716	0.0370502	0.0180529	outcome	TRUE	reported	textfile	1.80819e-12	0.0379504	1383	exposure	TRUE	reported	5T2tLh	textfile	1	1	TRUE	NA	0.0353093446370412	50.5469858888676	24.9545650742887
Endometriosis of ovary(EMsOO)	GCST90257060	rs74997581	A	G	A	G	0.349931	-0.0404107	NA	0.0747101	FALSE	FALSE	FALSE	GkYjjY	13289052	0.20159	0.0316442	outcome	TRUE	reported	textfile	7.53559e-06	0.0778154	1271	exposure	TRUE	reported	5T2tLh	textfile	1	1	TRUE	NA	0.0156614749279528	20.1906266770545	24.9545650742887
Endometriosis of ovary(EMsOO)	GCST90257071	rs10906766	A	G	A	G	-0.370378	0.00533367	NA	0.193549	FALSE	FALSE	FALSE	lRKhT3	14810441	0.80015	0.021069	outcome	TRUE	reported	textfile	6.05432e-06	0.0806219	377	exposure	TRUE	reported	8Jfgtv	textfile	1	1	TRUE	NA	0.0530135308239366	20.9929863900517	23.0865707054308
Endometriosis of ovary(EMsOO)	GCST90257071	rs12340758	C	T	C	T	-0.621562	0.0240887	NA	0.145097	FALSE	FALSE	FALSE	lRKhT3	91628848	0.306786	0.0235704	outcome	TRUE	reported	textfile	9.02312e-06	0.137813	352	exposure	TRUE	reported	8Jfgtv	textfile	1	1	TRUE	NA	0.0546319609631446	20.2261823411984	23.0865707054308
Endometriosis of ovary(EMsOO)	GCST90257071	rs12409045	T	C	T	C	-0.469722	0.0483236	NA	0.157798	FALSE	FALSE	FALSE	lRKhT3	84704779	0.0340322	0.0227975	outcome	TRUE	reported	textfile	5.8115e-06	0.102041	376	exposure	TRUE	reported	8Jfgtv	textfile	1	1	TRUE	NA	0.0533499489730182	21.0773568271219	23.0865707054308
Endometriosis of ovary(EMsOO)	GCST90257071	rs2409506	T	C	T	C	-0.372805	-0.00452994	NA	0.411858	FALSE	FALSE	TRUE	lRKhT3	33997935	0.788753	0.0169071	outcome	TRUE	reported	textfile	2.91674e-06	0.0783911	366	exposure	FALSE	reported	8Jfgtv	textfile	1	1	TRUE	NA	0.058198050786899	22.4931478471998	23.0865707054308
Endometriosis of ovary(EMsOO)	GCST90257071	rs2459530	G	A	G	A	-0.381814	0.0266404	NA	0.455636	FALSE	FALSE	FALSE	lRKhT3	3257406	0.111098	0.0167205	outcome	TRUE	reported	textfile	2.42043e-06	0.0796464	374	exposure	TRUE	reported	8Jfgtv	textfile	1	1	TRUE	NA	0.0578897310128972	22.8582371360316	23.0865707054308
Endometriosis of ovary(EMsOO)	GCST90257071	rs41019	A	T	A	T	-0.885322	0.047497	NA	0.0668945	FALSE	TRUE	TRUE	lRKhT3	104496616	0.157008	0.0335619	outcome	TRUE	reported	textfile	4.14691e-06	0.189265	374	exposure	TRUE	reported	8Jfgtv	textfile	1	1	TRUE	NA	0.0552710261205926	21.7637251374117	23.0865707054308
Endometriosis of ovary(EMsOO)	GCST90257071	rs4448948	T	A	T	A	-0.870181	0.0222573	NA	0.0891537	FALSE	TRUE	TRUE	lRKhT3	72535337	0.445257	0.0291576	outcome	TRUE	reported	textfile	4.95572e-06	0.187495	363	exposure	TRUE	reported	8Jfgtv	textfile	1	1	TRUE	NA	0.056014262107438	21.4210319172074	23.0865707054308
Endometriosis of ovary(EMsOO)	GCST90257071	rs4822891	A	T	A	T	-1.17628	0.0161149	NA	0.024903	FALSE	TRUE	TRUE	lRKhT3	27498423	0.761637	0.0531263	outcome	TRUE	reported	textfile	1.20081e-10	0.176896	357	exposure	TRUE	reported	8Jfgtv	textfile	1	1	TRUE	NA	0.110206320067033	43.9688935829977	23.0865707054308
Endometriosis of ovary(EMsOO)	GCST90257071	rs611907	G	C	G	C	-0.592931	0.0083912	NA	0.131827	FALSE	TRUE	TRUE	lRKhT3	20250014	0.733724	0.0246672	outcome	TRUE	reported	textfile	8.31535e-07	0.118024	353	exposure	TRUE	reported	8Jfgtv	textfile	1	1	TRUE	NA	0.0667270074242017	25.0957434664998	23.0865707054308
Endometriosis of ovary(EMsOO)	GCST90257071	rs61789364	T	C	T	C	0.742285	-0.0821331	NA	0.0469283	FALSE	FALSE	FALSE	lRKhT3	2246346	0.0371159	0.0394021	outcome	TRUE	reported	textfile	8.0497e-06	0.163855	380	exposure	TRUE	reported	8Jfgtv	textfile	1	1	TRUE	NA	0.0512383904579955	20.4140970696231	23.0865707054308
Endometriosis of ovary(EMsOO)	GCST90257071	rs7186163	A	C	A	C	-0.408637	0.0136787	NA	0.250443	FALSE	FALSE	FALSE	lRKhT3	50652646	0.477115	0.0192401	outcome	TRUE	reported	textfile	4.6588e-06	0.0877063	344	exposure	TRUE	reported	8Jfgtv	textfile	1	1	TRUE	NA	0.0593580589335449	21.5814916058885	23.0865707054308
Endometriosis of ovary(EMsOO)	GCST90257071	rs7856724	A	C	A	C	-0.611133	-0.00112885	NA	0.0657988	FALSE	FALSE	FALSE	lRKhT3	72578000	0.973186	0.0335842	outcome	TRUE	reported	textfile	8.90923e-06	0.135567	377	exposure	TRUE	reported	8Jfgtv	textfile	1	1	TRUE	NA	0.0511471027088151	20.2140538017661	23.0865707054308
Endometriosis of ovary(EMsOO)	GCST90257071	rs846852	G	A	G	A	0.51869	-0.000531428	NA	0.101266	FALSE	FALSE	FALSE	lRKhT3	44566824	0.984672	0.0276608	outcome	TRUE	reported	textfile	8.74685e-06	0.114891	364	exposure	TRUE	reported	8Jfgtv	textfile	1	1	TRUE	NA	0.0530250213102687	20.2698678912047	23.0865707054308
Endometriosis of ovary(EMsOO)	GCST90257071	rs9867557	A	G	A	G	-0.378092	-0.0144534	NA	0.336719	FALSE	FALSE	FALSE	lRKhT3	187692780	0.410849	0.0175747	outcome	TRUE	reported	textfile	4.62436e-06	0.0812423	374	exposure	TRUE	reported	8Jfgtv	textfile	1	1	TRUE	NA	0.0547406483719235	21.5427873411485	23.0865707054308
Endometriosis of ovary(EMsOO)	GCST90257071	rs9869051	G	T	G	T	-0.4261	-0.0284094	NA	0.181504	FALSE	FALSE	FALSE	lRKhT3	11890981	0.186479	0.0215049	outcome	TRUE	reported	textfile	3.04981e-06	0.0898344	379	exposure	TRUE	reported	8Jfgtv	textfile	1	1	TRUE	NA	0.0560343948151646	22.3789582261111	23.0865707054308
Endometriosis of ovary(EMsOO)	GCST90257077	rs12043148	A	C	A	C	-0.190147	0.000772996	NA	0.288796	FALSE	FALSE	FALSE	rOI6c1	3388749	0.966437	0.0183707	outcome	TRUE	reported	textfile	6.34727e-06	0.041947	1330	exposure	TRUE	reported	AxcPPT	textfile	1	1	TRUE	NA	0.0152148264895335	20.5174591592141	56.2780615243437
Endometriosis of ovary(EMsOO)	GCST90257077	rs12861680	T	C	T	C	0.255266	0.00514211	NA	0.0654691	FALSE	FALSE	FALSE	rOI6c1	108504541	0.878432	0.033618	outcome	TRUE	reported	textfile	3.86174e-06	0.0550445	1404	exposure	TRUE	reported	AxcPPT	textfile	1	1	TRUE	NA	0.0150865194758209	21.4752876504889	56.2780615243437
Endometriosis of ovary(EMsOO)	GCST90257077	rs13278698	C	T	C	T	0.174839	0.0274076	NA	0.331043	FALSE	FALSE	FALSE	rOI6c1	95221847	0.122687	0.0177557	outcome	TRUE	reported	textfile	7.69513e-06	0.0389315	1376	exposure	TRUE	reported	AxcPPT	textfile	1	1	TRUE	NA	0.0144456306782912	20.1392202904365	56.2780615243437
Endometriosis of ovary(EMsOO)	GCST90257077	rs1372053	T	G	T	G	-0.224457	-0.00776881	NA	0.228868	FALSE	FALSE	FALSE	rOI6c1	190320999	0.693998	0.0197461	outcome	TRUE	reported	textfile	8.25992e-06	0.050153	1388	exposure	TRUE	reported	AxcPPT	textfile	1	1	TRUE	NA	0.0142252755563789	20.000748073825	56.2780615243437
Endometriosis of ovary(EMsOO)	GCST90257077	rs2302903	A	G	A	G	0.163751	0.0298053	NA	0.353715	FALSE	FALSE	FALSE	rOI6c1	31317422	0.0854811	0.0173313	outcome	TRUE	reported	textfile	4.11455e-06	0.0354109	1390	exposure	TRUE	reported	AxcPPT	textfile	1	1	TRUE	NA	0.0151512591199755	21.3534797635365	56.2780615243437
Endometriosis of ovary(EMsOO)	GCST90257077	rs2617421	T	G	T	G	-0.156913	-0.0249866	NA	0.403395	FALSE	FALSE	FALSE	rOI6c1	16558293	0.139599	0.0169138	outcome	TRUE	reported	textfile	8.75029e-06	0.0351599	1395	exposure	TRUE	reported	AxcPPT	textfile	1	1	TRUE	NA	0.0140764014190773	19.8883840542998	56.2780615243437
Endometriosis of ovary(EMsOO)	GCST90257077	rs28699555	A	G	A	G	-0.229181	-0.0162636	NA	0.14376	FALSE	FALSE	FALSE	rOI6c1	2798957	0.493736	0.023764	outcome	TRUE	reported	textfile	3.51479e-06	0.0492053	1370	exposure	TRUE	reported	AxcPPT	textfile	1	1	TRUE	NA	0.015587978340614	21.6620214917879	56.2780615243437
Endometriosis of ovary(EMsOO)	GCST90257077	rs5743618	A	C	A	C	-0.713137	-0.0337973	NA	0.152039	FALSE	FALSE	FALSE	rOI6c1	38797027	0.145516	0.0232195	outcome	TRUE	reported	textfile	2.20432e-79	0.0351929	1301	exposure	TRUE	reported	AxcPPT	textfile	1	1	TRUE	NA	0.239899587059587	409.98473133948	56.2780615243437
Endometriosis of ovary(EMsOO)	GCST90257077	rs6010492	G	A	G	A	0.186492	-0.0172222	NA	0.253122	FALSE	FALSE	FALSE	rOI6c1	48725765	0.366831	0.0190844	outcome	TRUE	reported	textfile	4.24112e-06	0.0403797	1352	exposure	TRUE	reported	AxcPPT	textfile	1	1	TRUE	NA	0.0155317101486158	21.2986125777567	56.2780615243437
Endometriosis of ovary(EMsOO)	GCST90257077	rs75427220	A	T	A	T	-0.363512	-0.011739	NA	0.0740392	FALSE	TRUE	TRUE	rOI6c1	29250925	0.712635	0.0318718	outcome	TRUE	reported	textfile	3.71819e-06	0.0782296	1312	exposure	TRUE	reported	AxcPPT	textfile	1	1	TRUE	NA	0.016190947486106	21.5592051654752	56.2780615243437
Endometriosis of ovary(EMsOO)	GCST90257077	rs75747916	G	C	G	C	0.337315	0.0112024	NA	0.119207	FALSE	TRUE	TRUE	rOI6c1	28856370	0.660569	0.0255107	outcome	TRUE	reported	textfile	4.53112e-06	0.0732378	1270	exposure	TRUE	reported	AxcPPT	textfile	1	1	TRUE	NA	0.0164286872034465	21.1795272014802	56.2780615243437
Endometriosis of ovary(EMsOO)	GCST90257095	rs11083913	G	C	G	C	-0.421855	-0.0193685	NA	0.505288	FALSE	TRUE	TRUE	v5eZ5X	48097660	0.244434	0.0166399	outcome	TRUE	reported	textfile	2.99668e-07	0.0806699	359	exposure	TRUE	reported	2LdsUL	textfile	1	1	TRUE	NA	0.0707825603896516	27.1942529078037	24.6539955531422
Endometriosis of ovary(EMsOO)	GCST90257095	rs12201199	T	A	T	A	0.835808	0.0105686	NA	0.0594115	FALSE	TRUE	TRUE	v5eZ5X	18139571	0.763827	0.0351747	outcome	TRUE	reported	textfile	3.39177e-06	0.176926	362	exposure	TRUE	reported	2LdsUL	textfile	1	1	TRUE	NA	0.0580684838909333	22.1933907542334	24.6539955531422
Endometriosis of ovary(EMsOO)	GCST90257095	rs12325284	G	A	G	A	0.854558	0.0239897	NA	0.107459	FALSE	FALSE	FALSE	v5eZ5X	17839383	0.370667	0.0267975	outcome	TRUE	reported	textfile	2.75132e-08	0.150035	348	exposure	TRUE	reported	2LdsUL	textfile	1	1	TRUE	NA	0.0852727549049545	32.2548315416674	24.6539955531422
Endometriosis of ovary(EMsOO)	GCST90257095	rs12456552	T	C	T	C	0.719586	0.0265971	NA	0.146227	FALSE	FALSE	FALSE	v5eZ5X	68961349	0.25762	0.0234949	outcome	TRUE	reported	textfile	7.67645e-06	0.158108	332	exposure	TRUE	reported	2LdsUL	textfile	1	1	TRUE	NA	0.0587266718757012	20.5889204973013	24.6539955531422
Endometriosis of ovary(EMsOO)	GCST90257095	rs34683823	T	C	T	C	0.865287	-0.00736532	NA	0.0354772	FALSE	FALSE	FALSE	v5eZ5X	221836502	0.871877	0.0456692	outcome	TRUE	reported	textfile	4.73407e-07	0.168471	363	exposure	TRUE	reported	2LdsUL	textfile	1	1	TRUE	NA	0.0677480393107293	26.234369271898	24.6539955531422
Endometriosis of ovary(EMsOO)	GCST90257095	rs7028607	G	A	G	A	0.421193	0.0334126	NA	0.377104	FALSE	FALSE	FALSE	v5eZ5X	113153696	0.0514612	0.0171557	outcome	TRUE	reported	textfile	3.21606e-06	0.0888381	340	exposure	TRUE	reported	2LdsUL	textfile	1	1	TRUE	NA	0.0620128562887225	22.3460903127687	24.6539955531422
Endometriosis of ovary(EMsOO)	GCST90257095	rs8014872	C	T	C	T	0.415635	0.0100698	NA	0.363603	FALSE	FALSE	FALSE	v5eZ5X	33585068	0.561781	0.0173557	outcome	TRUE	reported	textfile	4.1958e-06	0.08884	359	exposure	TRUE	reported	2LdsUL	textfile	1	1	TRUE	NA	0.0574658418627575	21.7661135863229	24.6539955531422
Endometriosis of pelvic peritoneum(EMsOPP)	GCST90257051	rs10927074	T	C	T	C	0.229771	-0.024181	NA	0.085378	FALSE	FALSE	FALSE	jXIQV2	235940665	0.423367	0.0302038	outcome	TRUE	reported	textfile	8.4057e-06	0.051414	1634	exposure	TRUE	reported	3ipOAi	textfile	1	1	TRUE	NA	0.0120753413307893	19.9478339556729	28.944
Endometriosis of pelvic peritoneum(EMsOPP)	GCST90257051	rs113692313	A	G	A	G	-0.229193	-0.00548361	NA	0.183885	FALSE	FALSE	FALSE	jXIQV2	121630575	0.801365	0.0217966	outcome	TRUE	reported	textfile	7.16667e-06	0.0508824	1541	exposure	TRUE	reported	3ipOAi	textfile	1	1	TRUE	NA	0.0129952348886256	20.2629887924989	28.944
Endometriosis of pelvic peritoneum(EMsOPP)	GCST90257051	rs1944778	T	C	T	C	-0.154454	-0.00619601	NA	0.237488	FALSE	FALSE	FALSE	jXIQV2	60835366	0.755165	0.0198695	outcome	TRUE	reported	textfile	5.05037e-06	0.0337417	1702	exposure	TRUE	reported	3ipOAi	textfile	1	1	TRUE	NA	0.0121616009384464	20.9292548406701	28.944
Endometriosis of pelvic peritoneum(EMsOPP)	GCST90257051	rs35869135	G	A	G	A	-0.215433	-0.0237431	NA	0.230761	FALSE	FALSE	FALSE	jXIQV2	49321669	0.237518	0.0201006	outcome	TRUE	reported	textfile	1.50281e-07	0.040842	1692	exposure	TRUE	reported	3ipOAi	textfile	1	1	TRUE	NA	0.0161780658440193	27.7905282726272	28.944
Endometriosis of pelvic peritoneum(EMsOPP)	GCST90257051	rs35926495	T	C	T	C	-0.30575	0.0520816	NA	0.338205	FALSE	FALSE	FALSE	jXIQV2	50218231	0.00325432	0.017699	outcome	TRUE	reported	textfile	5.21119e-21	0.0320675	1664	exposure	TRUE	reported	3ipOAi	textfile	1	1	TRUE	NA	0.0518022160246618	90.7988654772337	28.944
Endometriosis of pelvic peritoneum(EMsOPP)	GCST90257051	rs58910203	C	A	C	A	0.314847	0.0265794	NA	0.047699	FALSE	FALSE	FALSE	jXIQV2	23830448	0.500537	0.039456	outcome	TRUE	reported	textfile	8.45436e-06	0.0704759	1673	exposure	TRUE	reported	3ipOAi	textfile	1	1	TRUE	NA	0.0117888560261838	19.9341795929748	28.944
Endometriosis of pelvic peritoneum(EMsOPP)	GCST90257051	rs62034793	T	C	T	C	-0.205635	0.0268719	NA	0.168476	FALSE	FALSE	FALSE	jXIQV2	17807438	0.231291	0.0224486	outcome	TRUE	reported	textfile	7.89418e-06	0.0458762	1660	exposure	TRUE	reported	3ipOAi	textfile	1	1	TRUE	NA	0.0119587608172902	20.0676091733461	28.944
Endometriosis of pelvic peritoneum(EMsOPP)	GCST90257051	rs62267176	G	T	G	T	-0.154926	0.0313256	NA	0.319115	FALSE	FALSE	FALSE	jXIQV2	75973765	0.0839344	0.0181251	outcome	TRUE	reported	textfile	9.21342e-06	0.0348174	1575	exposure	TRUE	reported	3ipOAi	textfile	1	1	TRUE	NA	0.0124150887969915	19.7744360572286	28.944
Endometriosis of pelvic peritoneum(EMsOPP)	GCST90257051	rs62487513	G	C	G	C	0.326866	-0.0265471	NA	0.0826336	FALSE	TRUE	TRUE	jXIQV2	7022357	0.388698	0.0307977	outcome	TRUE	reported	textfile	2.22338e-10	0.0511767	1593	exposure	TRUE	reported	3ipOAi	textfile	1	1	TRUE	NA	0.0249688003988945	40.7426566974402	28.944
Endometriosis of pelvic peritoneum(EMsOPP)	GCST90257051	rs73237482	A	G	A	G	0.320473	-0.0839041	NA	0.141838	FALSE	FALSE	FALSE	jXIQV2	27154974	0.000647709	0.0245995	outcome	TRUE	reported	textfile	5.06983e-06	0.0699986	1545	exposure	TRUE	reported	3ipOAi	textfile	1	1	TRUE	NA	0.0133851532057417	20.9334893586558	28.944
Endometriosis of pelvic peritoneum(EMsOPP)	GCST90257051	rs8098032	C	T	C	T	-0.211512	-0.0082949	NA	0.155765	FALSE	FALSE	FALSE	jXIQV2	55572071	0.72126	0.0232497	outcome	TRUE	reported	textfile	9.6711e-07	0.0430154	1649	exposure	TRUE	reported	3ipOAi	textfile	1	1	TRUE	NA	0.0144504017576918	24.1487711398436	28.944
Endometriosis of pelvic peritoneum(EMsOPP)	GCST90257051	rs877943	G	A	G	A	0.158558	0.022449	NA	0.195932	FALSE	FALSE	FALSE	jXIQV2	86153874	0.291137	0.0212659	outcome	TRUE	reported	textfile	2.91623e-06	0.0337864	1668	exposure	TRUE	reported	3ipOAi	textfile	1	1	TRUE	NA	0.0130316574574557	21.997403957448	28.944
Endometriosis of pelvic peritoneum(EMsOPP)	GCST90257054	rs13260887	G	A	G	A	-0.170089	0.0190562	NA	0.231758	FALSE	FALSE	FALSE	MIWLXS	135651293	0.339852	0.0199655	outcome	TRUE	reported	textfile	5.1262e-06	0.0371826	1700	exposure	TRUE	reported	fVs4zg	textfile	1	1	TRUE	NA	0.0121593654613183	20.9007423175707	26.8790035343554
Endometriosis of pelvic peritoneum(EMsOPP)	GCST90257054	rs2211645	G	A	G	A	-0.16066	0.0122636	NA	0.277563	FALSE	FALSE	FALSE	MIWLXS	102130704	0.51555	0.0188607	outcome	TRUE	reported	textfile	8.9386e-06	0.0360534	1585	exposure	TRUE	reported	fVs4zg	textfile	1	1	TRUE	NA	0.0123733305110353	19.8323747262759	26.8790035343554
Endometriosis of pelvic peritoneum(EMsOPP)	GCST90257054	rs2346733	G	A	G	A	0.146902	-0.0193789	NA	0.511478	FALSE	FALSE	FALSE	MIWLXS	86602611	0.250127	0.0168506	outcome	TRUE	reported	textfile	7.27928e-06	0.0326393	1563	exposure	TRUE	reported	fVs4zg	textfile	1	1	TRUE	NA	0.0127944713401201	20.2310149022761	26.8790035343554
Endometriosis of pelvic peritoneum(EMsOPP)	GCST90257054	rs34237	C	T	C	T	-0.14577	-0.0114966	NA	0.403895	FALSE	FALSE	FALSE	MIWLXS	103907659	0.502881	0.0171601	outcome	TRUE	reported	textfile	9.36427e-06	0.0327861	1579	exposure	TRUE	reported	fVs4zg	textfile	1	1	TRUE	NA	0.0123643535696828	19.7426911937261	26.8790035343554
Endometriosis of pelvic peritoneum(EMsOPP)	GCST90257054	rs55841693	G	T	G	T	0.156224	-0.0180673	NA	0.439225	FALSE	FALSE	FALSE	MIWLXS	54340044	0.286831	0.0169631	outcome	TRUE	reported	textfile	7.49984e-06	0.0347587	1546	exposure	TRUE	reported	fVs4zg	textfile	1	1	TRUE	NA	0.0128979597246325	20.1746617900588	26.8790035343554
Endometriosis of pelvic peritoneum(EMsOPP)	GCST90257054	rs56048629	T	C	T	C	-0.242518	0.0520986	NA	0.338198	FALSE	FALSE	FALSE	MIWLXS	50218234	0.00324422	0.0176989	outcome	TRUE	reported	textfile	3.58167e-13	0.0330805	1650	exposure	TRUE	reported	fVs4zg	textfile	1	1	TRUE	NA	0.0315456187171289	53.680566323592	26.8790035343554
Endometriosis of pelvic peritoneum(EMsOPP)	GCST90257054	rs6662383	C	T	C	T	0.27217	-0.0144665	NA	0.082602	FALSE	FALSE	FALSE	MIWLXS	235945146	0.637535	0.0307047	outcome	TRUE	reported	textfile	1.01847e-06	0.0554617	1605	exposure	TRUE	reported	fVs4zg	textfile	1	1	TRUE	NA	0.0147826121714627	24.0520798796323	26.8790035343554
Endometriosis of pelvic peritoneum(EMsOPP)	GCST90257054	rs6986138	A	C	A	C	0.361797	-0.0110028	NA	0.0717724	FALSE	FALSE	FALSE	MIWLXS	6958057	0.736414	0.0326875	outcome	TRUE	reported	textfile	5.93768e-12	0.0521823	1628	exposure	TRUE	reported	fVs4zg	textfile	1	1	TRUE	NA	0.0286807871817992	48.011981377675	26.8790035343554
Endometriosis of pelvic peritoneum(EMsOPP)	GCST90257054	rs72788209	T	C	T	C	-0.308151	0.121131	NA	0.0217976	FALSE	FALSE	FALSE	MIWLXS	50392595	0.0374533	0.0582141	outcome	TRUE	reported	textfile	9.07378e-06	0.0692175	1696	exposure	TRUE	reported	fVs4zg	textfile	1	1	TRUE	NA	0.0115511098581138	19.7962487436613	26.8790035343554
Endometriosis of pelvic peritoneum(EMsOPP)	GCST90257054	rs915125	T	C	T	C	0.169823	0.00103134	NA	0.306746	FALSE	FALSE	FALSE	MIWLXS	81753659	0.955416	0.0184473	outcome	TRUE	reported	textfile	2.41464e-06	0.0358855	1627	exposure	TRUE	reported	fVs4zg	textfile	1	1	TRUE	NA	0.0135778274886051	22.3676740890862	26.8790035343554
Endometriosis of pelvic peritoneum(EMsOPP)	GCST90257092	rs112985794	A	G	A	G	-1.59412	0.0374976	NA	0.0361491	FALSE	FALSE	FALSE	sjMmjX	52058786	0.405372	0.0450657	outcome	TRUE	reported	textfile	2.46173e-07	0.302191	339	exposure	TRUE	reported	M7EA8K	textfile	1	1	TRUE	NA	0.0758606781827103	27.6636303033839	24.6171326606738
Endometriosis of pelvic peritoneum(EMsOPP)	GCST90257092	rs17058535	G	A	G	A	-0.637872	0.00904976	NA	0.290169	FALSE	FALSE	FALSE	sjMmjX	75922117	0.623863	0.0184544	outcome	TRUE	reported	textfile	8.06836e-06	0.140618	347	exposure	TRUE	reported	M7EA8K	textfile	1	1	TRUE	NA	0.0559804953276563	20.4585506893153	24.6171326606738
Endometriosis of pelvic peritoneum(EMsOPP)	GCST90257092	rs17640580	C	G	C	G	-1.47896	0.00791817	NA	0.110161	FALSE	TRUE	TRUE	sjMmjX	42068968	0.769596	0.0270335	outcome	TRUE	reported	textfile	4.99812e-07	0.288161	339	exposure	TRUE	reported	M7EA8K	textfile	1	1	TRUE	NA	0.072101334520444	26.1862104530907	24.6171326606738
Endometriosis of pelvic peritoneum(EMsOPP)	GCST90257092	rs1807690	T	A	T	A	-0.626386	0.0497375	NA	0.530978	FALSE	TRUE	TRUE	sjMmjX	32288668	0.00312054	0.0168282	outcome	TRUE	reported	textfile	6.46481e-06	0.136566	343	exposure	TRUE	reported	M7EA8K	textfile	1	1	TRUE	NA	0.0577899750971	20.9150624460209	24.6171326606738
Endometriosis of pelvic peritoneum(EMsOPP)	GCST90257092	rs2237247	A	G	A	G	-0.969547	0.0199749	NA	0.17674	FALSE	FALSE	FALSE	sjMmjX	112208648	0.364203	0.0220137	outcome	TRUE	reported	textfile	2.46815e-06	0.201913	327	exposure	TRUE	reported	M7EA8K	textfile	1	1	TRUE	NA	0.0658673186702453	22.9163147759231	24.6171326606738
Endometriosis of pelvic peritoneum(EMsOPP)	GCST90257092	rs2325586	G	A	G	A	-0.660944	0.0353893	NA	0.431174	FALSE	FALSE	FALSE	sjMmjX	94419629	0.0371578	0.0169812	outcome	TRUE	reported	textfile	6.46937e-06	0.143978	327	exposure	TRUE	reported	M7EA8K	textfile	1	1	TRUE	NA	0.0605432976712202	20.9446286288353	24.6171326606738
Endometriosis of pelvic peritoneum(EMsOPP)	GCST90257092	rs2875890	T	C	T	C	0.622958	0.0207244	NA	0.386834	FALSE	FALSE	FALSE	sjMmjX	84420975	0.230551	0.0172856	outcome	TRUE	reported	textfile	9.05923e-06	0.138088	342	exposure	TRUE	reported	M7EA8K	textfile	1	1	TRUE	NA	0.0561662040912478	20.2329154495231	24.6171326606738
Endometriosis of pelvic peritoneum(EMsOPP)	GCST90257092	rs2996028	A	G	A	G	0.617067	0.0134193	NA	0.429691	FALSE	FALSE	FALSE	sjMmjX	119727350	0.429238	0.0169757	outcome	TRUE	reported	textfile	7.69003e-06	0.135723	349	exposure	TRUE	reported	M7EA8K	textfile	1	1	TRUE	NA	0.0559168333573017	20.5523643049205	24.6171326606738
Endometriosis of pelvic peritoneum(EMsOPP)	GCST90257092	rs4410231	T	G	T	G	-0.936671	-0.00490087	NA	0.182323	FALSE	FALSE	FALSE	sjMmjX	214104384	0.822211	0.0218105	outcome	TRUE	reported	textfile	5.41062e-06	0.202384	335	exposure	TRUE	reported	M7EA8K	textfile	1	1	TRUE	NA	0.0600979408998555	21.2922337235986	24.6171326606738
Endometriosis of pelvic peritoneum(EMsOPP)	GCST90257092	rs575962	T	G	T	G	0.60604	-0.010663	NA	0.40559	FALSE	FALSE	TRUE	sjMmjX	218131004	0.533143	0.0171096	outcome	TRUE	reported	textfile	6.74827e-06	0.132454	350	exposure	FALSE	reported	M7EA8K	textfile	1	1	TRUE	NA	0.0564383930465496	20.8153454267965	24.6171326606738
Endometriosis of pelvic peritoneum(EMsOPP)	GCST90257092	rs62039744	T	C	T	C	-1.66458	0.0592082	NA	0.0558106	FALSE	FALSE	FALSE	sjMmjX	79407002	0.10488	0.0365112	outcome	TRUE	reported	textfile	1.21924e-08	0.284178	326	exposure	TRUE	reported	M7EA8K	textfile	1	1	TRUE	NA	0.0952250889290427	34.1001153275681	24.6171326606738
Endometriosis of pelvic peritoneum(EMsOPP)	GCST90257092	rs62061558	T	C	T	C	-0.935365	-0.0328378	NA	0.101994	FALSE	FALSE	FALSE	sjMmjX	12535383	0.238996	0.0278877	outcome	TRUE	reported	textfile	5.90666e-06	0.20301	340	exposure	TRUE	reported	M7EA8K	textfile	1	1	TRUE	NA	0.0587685379784135	21.1040181275286	24.6171326606738
Endometriosis of pelvic peritoneum(EMsOPP)	GCST90257092	rs62247856	T	C	T	C	-0.929759	0.0103712	NA	0.204606	FALSE	FALSE	FALSE	sjMmjX	43157437	0.619035	0.0208584	outcome	TRUE	reported	textfile	4.67434e-06	0.199619	346	exposure	TRUE	reported	M7EA8K	textfile	1	1	TRUE	NA	0.058999813829856	21.5684717769022	24.6171326606738
Endometriosis of pelvic peritoneum(EMsOPP)	GCST90257092	rs62329590	A	T	A	T	-1.50843	0.0064342	NA	0.15138	FALSE	TRUE	TRUE	sjMmjX	161994854	0.784699	0.0235513	outcome	TRUE	reported	textfile	6.19525e-07	0.296178	326	exposure	TRUE	reported	M7EA8K	textfile	1	1	TRUE	NA	0.0737017772790837	25.779360526332	24.6171326606738
Endometriosis of pelvic peritoneum(EMsOPP)	GCST90257092	rs72934913	C	T	C	T	1.08209	-0.0292204	NA	0.0900227	FALSE	FALSE	FALSE	sjMmjX	98279007	0.318938	0.0293188	outcome	TRUE	reported	textfile	9.71732e-06	0.240569	331	exposure	TRUE	reported	M7EA8K	textfile	1	1	TRUE	NA	0.0576040299883036	20.1101516445541	24.6171326606738
Endometriosis of pelvic peritoneum(EMsOPP)	GCST90257092	rs78951297	A	G	A	G	-0.856623	0.0480082	NA	0.155122	FALSE	FALSE	FALSE	sjMmjX	119843411	0.0402689	0.0234074	outcome	TRUE	reported	textfile	1.71298e-07	0.160302	348	exposure	TRUE	reported	M7EA8K	textfile	1	1	TRUE	NA	0.0758353488708165	28.3921600736866	24.6171326606738
Endometriosis of pelvic peritoneum(EMsOPP)	GCST90257092	rs9534251	T	C	T	C	-1.9099	0.00379387	NA	0.0817943	FALSE	FALSE	FALSE	sjMmjX	45926160	0.901659	0.0307033	outcome	TRUE	reported	textfile	6.28222e-11	0.282455	349	exposure	TRUE	reported	M7EA8K	textfile	1	1	TRUE	NA	0.11583283342691	45.4597215534751	24.6171326606738
Endometriosis of pelvic peritoneum(EMsOPP)	GCST90257094	rs10270301	T	C	T	C	-0.19957	-0.0149216	NA	0.291288	FALSE	FALSE	FALSE	tPlKk2	110493501	0.422138	0.0185888	outcome	TRUE	reported	textfile	3.03083e-06	0.0425672	1384	exposure	TRUE	reported	gyGE1Y	textfile	1	1	TRUE	NA	0.0156336723559366	21.948876743493	23.5519320883038
Endometriosis of pelvic peritoneum(EMsOPP)	GCST90257094	rs11193919	A	G	A	G	0.220678	0.0271266	NA	0.127993	FALSE	FALSE	FALSE	tPlKk2	108149244	0.281742	0.0252009	outcome	TRUE	reported	textfile	7.0255e-06	0.0489245	1375	exposure	TRUE	reported	gyGE1Y	textfile	1	1	TRUE	NA	0.0145808746207835	20.3157624392887	23.5519320883038
Endometriosis of pelvic peritoneum(EMsOPP)	GCST90257094	rs28397809	G	A	G	A	0.307606	0.0155642	NA	0.0799333	FALSE	FALSE	FALSE	tPlKk2	56723227	0.615947	0.031029	outcome	TRUE	reported	textfile	6.46832e-06	0.0679265	1363	exposure	TRUE	reported	gyGE1Y	textfile	1	1	TRUE	NA	0.0148227790587019	20.4773332859016	23.5519320883038
Endometriosis of pelvic peritoneum(EMsOPP)	GCST90257094	rs36037848	C	T	C	T	-0.305203	-0.0531583	NA	0.112972	FALSE	FALSE	FALSE	tPlKk2	236938034	0.0456741	0.0266006	outcome	TRUE	reported	textfile	5.51081e-06	0.0668831	1331	exposure	TRUE	reported	gyGE1Y	textfile	1	1	TRUE	NA	0.0154036965110957	20.7917829781665	23.5519320883038
Endometriosis of pelvic peritoneum(EMsOPP)	GCST90257094	rs4678453	G	A	G	A	0.226372	0.00431194	NA	0.254404	FALSE	FALSE	FALSE	tPlKk2	34063719	0.82373	0.0193577	outcome	TRUE	reported	textfile	7.72771e-07	0.0455808	1324	exposure	TRUE	reported	gyGE1Y	textfile	1	1	TRUE	NA	0.0182884725409519	24.6277649012805	23.5519320883038
Endometriosis of pelvic peritoneum(EMsOPP)	GCST90257094	rs7933889	C	T	C	T	0.221178	0.0103022	NA	0.50348	FALSE	FALSE	FALSE	tPlKk2	972270	0.539035	0.0167713	outcome	TRUE	reported	textfile	1.03185e-08	0.0383866	1358	exposure	TRUE	reported	gyGE1Y	textfile	1	1	TRUE	NA	0.0238635643805062	33.1500721816926	23.5519320883038
Endometriosis of rectovaginal septum and vagina(EMsORSV)	GCST90257024	rs10281347	G	A	G	A	0.382937	0.0444516	NA	0.388491	FALSE	FALSE	FALSE	4AACG8	12674468	0.0881292	0.026066	outcome	TRUE	reported	textfile	6.97239e-06	0.0838789	364	exposure	TRUE	reported	hJ8PPQ	textfile	1	1	TRUE	NA	0.0541584484125922	20.7279520469942	22.9304502428704
Endometriosis of rectovaginal septum and vagina(EMsORSV)	GCST90257024	rs10759686	T	C	T	C	-0.389292	-0.0361002	NA	0.353959	FALSE	FALSE	FALSE	4AACG8	114182053	0.177533	0.0267728	outcome	TRUE	reported	textfile	4.02803e-07	0.0754073	385	exposure	TRUE	reported	hJ8PPQ	textfile	1	1	TRUE	NA	0.0647432223272685	26.5132044410811	22.9304502428704
Endometriosis of rectovaginal septum and vagina(EMsORSV)	GCST90257024	rs12075493	G	A	G	A	-0.764797	-0.0773891	NA	0.0494047	FALSE	FALSE	FALSE	4AACG8	14367957	0.192361	0.0593645	outcome	TRUE	reported	textfile	8.81509e-06	0.169551	375	exposure	TRUE	reported	hJ8PPQ	textfile	1	1	TRUE	NA	0.0514651973817733	20.2380751559285	22.9304502428704
Endometriosis of rectovaginal septum and vagina(EMsORSV)	GCST90257024	rs12597728	A	C	A	C	0.613908	-0.00570574	NA	0.0822674	FALSE	FALSE	FALSE	4AACG8	52319385	0.902513	0.0465825	outcome	TRUE	reported	textfile	5.7755e-06	0.133359	382	exposure	TRUE	reported	hJ8PPQ	textfile	1	1	TRUE	NA	0.0525594177402211	21.0805607393834	22.9304502428704
Endometriosis of rectovaginal septum and vagina(EMsORSV)	GCST90257024	rs16832040	C	T	C	T	-0.466985	-0.0214933	NA	0.2256	FALSE	FALSE	FALSE	4AACG8	195006619	0.480418	0.0304597	outcome	TRUE	reported	textfile	3.82795e-06	0.0995153	386	exposure	TRUE	reported	hJ8PPQ	textfile	1	1	TRUE	NA	0.0539689812654821	21.9063523241207	22.9304502428704
Endometriosis of rectovaginal septum and vagina(EMsORSV)	GCST90257024	rs16943890	C	T	C	T	-0.431462	-0.00255577	NA	0.228036	FALSE	FALSE	FALSE	4AACG8	76136585	0.933191	0.0304873	outcome	TRUE	reported	textfile	4.56268e-06	0.0926963	385	exposure	TRUE	reported	hJ8PPQ	textfile	1	1	TRUE	NA	0.0532749957328251	21.5525345519592	22.9304502428704
Endometriosis of rectovaginal septum and vagina(EMsORSV)	GCST90257024	rs17827686	T	C	T	C	0.672668	0.0753992	NA	0.0930274	FALSE	FALSE	FALSE	4AACG8	49713748	0.0875226	0.044129	outcome	TRUE	reported	textfile	3.94968e-06	0.143317	351	exposure	TRUE	reported	hJ8PPQ	textfile	1	1	TRUE	NA	0.0590558402763632	21.9041	22.9304502428704
Endometriosis of rectovaginal septum and vagina(EMsORSV)	GCST90257024	rs55721152	C	T	C	T	-0.386076	-0.063773	NA	0.30537	FALSE	FALSE	FALSE	4AACG8	181366982	0.0215829	0.027756	outcome	TRUE	reported	textfile	9.21699e-06	0.0857361	363	exposure	TRUE	reported	hJ8PPQ	textfile	1	1	TRUE	NA	0.0529059647159893	20.1659524302091	22.9304502428704
Endometriosis of rectovaginal septum and vagina(EMsORSV)	GCST90257024	rs62381872	C	G	C	G	-0.683832	-0.0623922	NA	0.0461069	FALSE	TRUE	TRUE	4AACG8	171618123	0.310245	0.0614878	outcome	TRUE	reported	textfile	5.52533e-06	0.148122	365	exposure	TRUE	reported	hJ8PPQ	textfile	1	1	TRUE	NA	0.0551721041701478	21.196954389427	22.9304502428704
Endometriosis of rectovaginal septum and vagina(EMsORSV)	GCST90257024	rs62382228	G	A	G	A	0.607588	0.0058513	NA	0.187641	FALSE	FALSE	FALSE	4AACG8	63883836	0.857992	0.0327014	outcome	TRUE	reported	textfile	1.88989e-09	0.0985444	382	exposure	TRUE	reported	hJ8PPQ	textfile	1	1	TRUE	NA	0.0905085740747461	37.8159234578976	22.9304502428704
Endometriosis of rectovaginal septum and vagina(EMsORSV)	GCST90257024	rs62510806	A	T	A	T	-0.371608	-0.00140283	NA	0.385097	FALSE	TRUE	TRUE	4AACG8	86516630	0.957211	0.0261462	outcome	TRUE	reported	textfile	3.04968e-06	0.0782622	357	exposure	TRUE	reported	hJ8PPQ	textfile	1	1	TRUE	NA	0.0594020994791238	22.4195113591165	22.9304502428704
Endometriosis of rectovaginal septum and vagina(EMsORSV)	GCST90257024	rs7237015	T	C	T	C	-0.793759	0.0386169	NA	0.012682	FALSE	FALSE	FALSE	4AACG8	78448390	0.737595	0.11526	outcome	TRUE	reported	textfile	1.99396e-06	0.16425	385	exposure	TRUE	reported	hJ8PPQ	textfile	1	1	TRUE	NA	0.0571912319723291	23.2329636594546	22.9304502428704
Endometriosis of rectovaginal septum and vagina(EMsORSV)	GCST90257024	rs73697452	C	T	C	T	-0.516527	-0.0197514	NA	0.171354	FALSE	FALSE	FALSE	4AACG8	53815039	0.560426	0.0339249	outcome	TRUE	reported	textfile	3.95874e-06	0.110101	358	exposure	TRUE	reported	hJ8PPQ	textfile	1	1	TRUE	NA	0.0579174536955486	21.886206889722	22.9304502428704
Endometriosis of rectovaginal septum and vagina(EMsORSV)	GCST90257024	rs7898139	A	T	A	T	-0.491023	0.00381936	NA	0.173143	FALSE	TRUE	TRUE	4AACG8	54415957	0.910083	0.0338196	outcome	TRUE	reported	textfile	2.87011e-06	0.103209	373	exposure	TRUE	reported	hJ8PPQ	textfile	1	1	TRUE	NA	0.0572103375944811	22.5130122803818	22.9304502428704
Endometriosis of rectovaginal septum and vagina(EMsORSV)	GCST90257024	rs831073	G	A	G	A	-0.390481	-0.0634856	NA	0.346689	FALSE	FALSE	FALSE	4AACG8	71379217	0.0186857	0.0269951	outcome	TRUE	reported	textfile	2.11532e-06	0.0809535	370	exposure	TRUE	reported	hJ8PPQ	textfile	1	1	TRUE	NA	0.0591618503528586	23.1406017475135	22.9304502428704
Endometriosis of rectovaginal septum and vagina(EMsORSV)	GCST90257024	rs9550142	A	T	A	T	0.451327	0.0524056	NA	0.144313	FALSE	TRUE	TRUE	4AACG8	112550248	0.150271	0.0364288	outcome	TRUE	reported	textfile	9.13218e-06	0.100253	380	exposure	TRUE	reported	hJ8PPQ	textfile	1	1	TRUE	NA	0.0506335258293309	20.1602576920642	22.9304502428704
Endometriosis of rectovaginal septum and vagina(EMsORSV)	GCST90257024	rs9553803	A	G	A	G	-0.590857	-0.0345325	NA	0.135292	FALSE	FALSE	FALSE	4AACG8	26409245	0.352329	0.0371285	outcome	TRUE	reported	textfile	1.87042e-06	0.121922	385	exposure	TRUE	reported	hJ8PPQ	textfile	1	1	TRUE	NA	0.0574941850662429	23.3635406078833	22.9304502428704
Endometriosis of rectovaginal septum and vagina(EMsORSV)	GCST90257029	rs11640328	C	A	C	A	-0.214211	0.0135591	NA	0.215077	FALSE	FALSE	FALSE	KfBS8r	77084406	0.662985	0.0311135	outcome	TRUE	reported	textfile	4.86117e-06	0.0466666	1308	exposure	TRUE	reported	W3WzOY	textfile	1	1	TRUE	NA	0.015853430575722	21.0381064926183	26.3009832281084
Endometriosis of rectovaginal septum and vagina(EMsORSV)	GCST90257029	rs1352928	C	T	C	T	-0.204922	-0.0359013	NA	0.270133	FALSE	FALSE	FALSE	KfBS8r	104431560	0.21193	0.0287607	outcome	TRUE	reported	textfile	1.07246e-06	0.0418	1260	exposure	TRUE	reported	W3WzOY	textfile	1	1	TRUE	NA	0.0187175116318669	23.9957707510366	26.3009832281084
Endometriosis of rectovaginal septum and vagina(EMsORSV)	GCST90257029	rs16869089	G	A	G	A	-0.240239	0.00942673	NA	0.246083	FALSE	FALSE	FALSE	KfBS8r	44460769	0.75173	0.0297977	outcome	TRUE	reported	textfile	1.00277e-06	0.0488882	1357	exposure	TRUE	reported	W3WzOY	textfile	1	1	TRUE	NA	0.0174839174919315	24.1122854102214	26.3009832281084
Endometriosis of rectovaginal septum and vagina(EMsORSV)	GCST90257029	rs17476364	C	T	C	T	0.439567	-0.0089833	NA	0.0592107	FALSE	FALSE	FALSE	KfBS8r	69334748	0.86733	0.0537759	outcome	TRUE	reported	textfile	3.05841e-10	0.0692832	1346	exposure	TRUE	reported	W3WzOY	textfile	1	1	TRUE	NA	0.0290370104680148	40.1928214460807	26.3009832281084
Endometriosis of rectovaginal septum and vagina(EMsORSV)	GCST90257029	rs35144430	C	T	C	T	-0.25713	0.0690502	NA	0.147995	FALSE	FALSE	FALSE	KfBS8r	93098345	0.0543526	0.0358885	outcome	TRUE	reported	textfile	6.52791e-06	0.0567967	1316	exposure	TRUE	reported	W3WzOY	textfile	1	1	TRUE	NA	0.0153352824995737	20.4643883814504	26.3009832281084
Endometriosis of rectovaginal septum and vagina(EMsORSV)	GCST90257029	rs35340377	A	G	A	G	-0.214247	0.0100205	NA	0.29249	FALSE	FALSE	FALSE	KfBS8r	247874908	0.721023	0.0280615	outcome	TRUE	reported	textfile	3.76016e-07	0.0419602	1379	exposure	TRUE	reported	W3WzOY	textfile	1	1	TRUE	NA	0.018554796283914	26.0329913338093	26.3009832281084
Endometriosis of rectovaginal septum and vagina(EMsORSV)	GCST90257029	rs59324037	T	G	T	G	-0.185642	0.0382585	NA	0.350202	FALSE	FALSE	FALSE	KfBS8r	49638465	0.15317	0.0267837	outcome	TRUE	reported	textfile	2.73314e-06	0.0394067	1312	exposure	TRUE	reported	W3WzOY	textfile	1	1	TRUE	NA	0.016633886938586	22.1589818889628	26.3009832281084
Endometriosis of rectovaginal septum and vagina(EMsORSV)	GCST90257029	rs609320	G	C	G	C	-0.32372	0.0787195	NA	0.186664	FALSE	TRUE	TRUE	KfBS8r	25390874	0.0167021	0.032893	outcome	TRUE	reported	textfile	7.28089e-10	0.0521795	1392	exposure	TRUE	reported	W3WzOY	textfile	1	1	TRUE	NA	0.0269063411374199	38.4339306297908	26.3009832281084
Endometriosis of rectovaginal septum and vagina(EMsORSV)	GCST90257029	rs77229248	C	G	C	G	0.214315	-0.00353677	NA	0.265998	FALSE	TRUE	TRUE	KfBS8r	77929794	0.902612	0.0289041	outcome	TRUE	reported	textfile	7.16798e-06	0.0475555	1348	exposure	TRUE	reported	W3WzOY	textfile	1	1	TRUE	NA	0.014842915845289	20.2795727190056	26.3009832281084
Endometriosis of skin scar(EMsOSS)	GCST90257063	rs10086144	T	C	T	C	0.235831	0.163159	NA	0.275098	FALSE	FALSE	FALSE	qaDutm	23623726	0.272522	0.148695	outcome	TRUE	reported	textfile	4.5448e-06	0.0512302	1387	exposure	TRUE	reported	9sjJZ9	textfile	1	1	TRUE	NA	0.0150483243956057	21.1603572074993	28.9332597974043
Endometriosis of skin scar(EMsOSS)	GCST90257063	rs10998728	G	A	G	A	-0.269078	-0.33995	NA	0.283503	FALSE	FALSE	FALSE	qaDutm	69340360	0.0149624	0.139708	outcome	TRUE	reported	textfile	1.17385e-08	0.0468895	1394	exposure	TRUE	reported	9sjJZ9	textfile	1	1	TRUE	NA	0.0230782141764873	32.8837728872942	28.9332597974043
Endometriosis of skin scar(EMsOSS)	GCST90257063	rs1102073	C	T	C	T	-0.230991	-0.280381	NA	0.0722163	FALSE	FALSE	FALSE	qaDutm	46700124	0.263164	0.250576	outcome	TRUE	reported	textfile	7.97286e-06	0.0515263	1399	exposure	TRUE	reported	9sjJZ9	textfile	1	1	TRUE	NA	0.0141618538048868	20.0683142986346	28.9332597974043
Endometriosis of skin scar(EMsOSS)	GCST90257063	rs116027502	A	G	A	G	-0.37011	0.783898	NA	0.0219489	FALSE	FALSE	FALSE	qaDutm	97753649	0.0822546	0.451099	outcome	TRUE	reported	textfile	9.63235e-06	0.0833248	1408	exposure	TRUE	reported	9sjJZ9	textfile	1	1	TRUE	NA	0.013818699965625	19.7013390448506	28.9332597974043
Endometriosis of skin scar(EMsOSS)	GCST90257063	rs1954785	G	A	G	A	-0.195459	-0.08823	NA	0.23758	FALSE	FALSE	FALSE	qaDutm	82537895	0.566683	0.153994	outcome	TRUE	reported	textfile	5.33361e-06	0.0427741	1375	exposure	TRUE	reported	9sjJZ9	textfile	1	1	TRUE	NA	0.0149589535581928	20.8505455783685	28.9332597974043
Endometriosis of skin scar(EMsOSS)	GCST90257063	rs2077205	T	C	T	C	-0.346592	-0.190681	NA	0.300096	FALSE	FALSE	FALSE	qaDutm	184716264	0.182978	0.143193	outcome	TRUE	reported	textfile	3.44984e-18	0.0392932	1372	exposure	TRUE	reported	9sjJZ9	textfile	1	1	TRUE	NA	0.0536652254986162	77.6906449114078	28.9332597974043
Endometriosis of skin scar(EMsOSS)	GCST90257063	rs2702452	C	T	C	T	0.246752	-0.262465	NA	0.123358	FALSE	FALSE	FALSE	qaDutm	178475391	0.189775	0.200164	outcome	TRUE	reported	textfile	5.47794e-06	0.0540703	1401	exposure	TRUE	reported	9sjJZ9	textfile	1	1	TRUE	NA	0.0146472934690367	20.7961711855697	28.9332597974043
Endometriosis of skin scar(EMsOSS)	GCST90257063	rs34538474	G	A	G	A	-0.26389	-0.0444232	NA	0.373677	FALSE	FALSE	FALSE	qaDutm	3097348	0.743839	0.135945	outcome	TRUE	reported	textfile	1.49582e-11	0.0387541	1320	exposure	TRUE	reported	9sjJZ9	textfile	1	1	TRUE	NA	0.0339346315159949	46.2969130218042	28.9332597974043
Endometriosis of skin scar(EMsOSS)	GCST90257063	rs4073614	A	G	A	G	0.174827	0.256848	NA	0.523763	FALSE	FALSE	FALSE	qaDutm	94132401	0.0504313	0.131293	outcome	TRUE	reported	textfile	7.30985e-06	0.038824	1301	exposure	TRUE	reported	9sjJZ9	textfile	1	1	TRUE	NA	0.0153469607707049	20.2464231022429	28.9332597974043
Endometriosis of skin scar(EMsOSS)	GCST90257063	rs56238603	G	A	G	A	0.25403	0.268526	NA	0.197923	FALSE	FALSE	FALSE	qaDutm	116148252	0.101433	0.163941	outcome	TRUE	reported	textfile	5.1354e-06	0.0554783	1287	exposure	TRUE	reported	9sjJZ9	textfile	1	1	TRUE	NA	0.0160297644868309	20.9338114326549	28.9332597974043
Endometriosis of skin scar(EMsOSS)	GCST90257063	rs6901315	C	T	C	T	-0.206567	-0.0481716	NA	0.175539	FALSE	FALSE	FALSE	qaDutm	124486710	0.779058	0.171707	outcome	TRUE	reported	textfile	3.30324e-06	0.0442291	1387	exposure	TRUE	reported	9sjJZ9	textfile	1	1	TRUE	NA	0.0154829061079152	21.7810590516909	28.9332597974043
Endometriosis of skin scar(EMsOSS)	GCST90257063	rs7024139	C	T	C	T	-0.185128	-0.110491	NA	0.511219	FALSE	FALSE	TRUE	qaDutm	2270503	0.396266	0.130249	outcome	TRUE	reported	textfile	7.09198e-07	0.037155	1364	exposure	FALSE	reported	9sjJZ9	textfile	1	1	TRUE	NA	0.0178756481027941	24.7897658468343	28.9332597974043
Endometriosis of skin scar(EMsOSS)	GCST90257075	rs10929759	G	C	G	C	-0.181044	-0.230543	NA	0.455262	FALSE	TRUE	TRUE	MzNkuB	11581886	0.0786412	0.131093	outcome	TRUE	reported	textfile	1.65445e-06	0.037612	1342	exposure	TRUE	reported	HGNZvz	textfile	1	1	TRUE	NA	0.016971837391702	23.1349039324956	74.8093501705818
Endometriosis of skin scar(EMsOSS)	GCST90257075	rs116896146	A	G	A	G	-0.381763	-0.278659	NA	0.0452545	FALSE	FALSE	FALSE	MzNkuB	93208243	0.372095	0.312203	outcome	TRUE	reported	textfile	3.06661e-07	0.0741991	1379	exposure	TRUE	reported	HGNZvz	textfile	1	1	TRUE	NA	0.0188351085754652	26.4338285390132	74.8093501705818
Endometriosis of skin scar(EMsOSS)	GCST90257075	rs219627	T	C	T	C	-0.301605	-0.355566	NA	0.121477	FALSE	FALSE	FALSE	MzNkuB	26492915	0.0802195	0.203249	outcome	TRUE	reported	textfile	7.48848e-07	0.060651	1314	exposure	TRUE	reported	HGNZvz	textfile	1	1	TRUE	NA	0.0184717724938763	24.691053026098	74.8093501705818
Endometriosis of skin scar(EMsOSS)	GCST90257075	rs36912	C	A	C	A	0.183215	-0.109854	NA	0.180996	FALSE	FALSE	FALSE	MzNkuB	14961233	0.519308	0.170471	outcome	TRUE	reported	textfile	4.85482e-06	0.0399198	1372	exposure	TRUE	reported	HGNZvz	textfile	1	1	TRUE	NA	0.0151207802944146	21.0335121189181	74.8093501705818
Endometriosis of skin scar(EMsOSS)	GCST90257075	rs56207265	C	A	C	A	-0.18181	-0.171486	NA	0.370071	FALSE	FALSE	FALSE	MzNkuB	49680836	0.203201	0.134764	outcome	TRUE	reported	textfile	1.71971e-06	0.0378406	1404	exposure	TRUE	reported	HGNZvz	textfile	1	1	TRUE	NA	0.0161759513543191	23.0515647894302	74.8093501705818
Endometriosis of skin scar(EMsOSS)	GCST90257075	rs5743618	A	C	A	C	0.689062	0.267248	NA	0.152227	FALSE	FALSE	FALSE	MzNkuB	38797027	0.136979	0.179706	outcome	TRUE	reported	textfile	6.05057e-66	0.0378731	1300	exposure	TRUE	reported	HGNZvz	textfile	1	1	TRUE	NA	0.202952998284563	330.511238617536	74.8093501705818
Endometriosis of skin scar(EMsOSS)	GCST90257082	rs7079769	G	A	G	A	0.198488	0.0412257	NA	0.276788	FALSE	FALSE	FALSE	NiuVOP	81160555	0.779539	0.147277	outcome	TRUE	reported	textfile	6.43877e-06	0.0438196	1351	exposure	TRUE	reported	dIlQCP	textfile	1	1	TRUE	NA	0.0149599530951857	20.487468290064	23.2452430918966
Endometriosis of skin scar(EMsOSS)	GCST90257082	rs72925015	A	G	A	G	0.261244	0.0618851	NA	0.160533	FALSE	FALSE	FALSE	NiuVOP	202361648	0.727842	0.177831	outcome	TRUE	reported	textfile	1.24103e-08	0.0456007	1392	exposure	TRUE	reported	dIlQCP	textfile	1	1	TRUE	NA	0.0230350613611037	32.7736789986983	23.2452430918966
Endometriosis of skin scar(EMsOSS)	GCST90257082	rs75659087	C	T	C	T	-0.328777	-0.239079	NA	0.166045	FALSE	FALSE	FALSE	NiuVOP	97615199	0.174579	0.1761	outcome	TRUE	reported	textfile	2.20651e-06	0.0691591	1387	exposure	TRUE	reported	dIlQCP	textfile	1	1	TRUE	NA	0.016032762815494	22.5671909188735	23.2452430918966
Endometriosis of skin scar(EMsOSS)	GCST90257082	rs78933775	C	G	C	G	-0.357342	-0.0430559	NA	0.0479086	FALSE	TRUE	TRUE	NiuVOP	133010679	0.886971	0.302916	outcome	TRUE	reported	textfile	9.25686e-06	0.0802882	1384	exposure	TRUE	reported	dIlQCP	textfile	1	1	TRUE	NA	0.0141109623172287	19.7804714090806	23.2452430918966
Endometriosis of skin scar(EMsOSS)	GCST90257082	rs9507523	G	T	G	T	0.168868	0.161969	NA	0.404953	FALSE	FALSE	FALSE	NiuVOP	25455522	0.225599	0.133663	outcome	TRUE	reported	textfile	4.65555e-06	0.0367269	1411	exposure	TRUE	reported	dIlQCP	textfile	1	1	TRUE	NA	0.0147618363689846	21.1110655389603	23.2452430918966
Endometriosis of skin scar(EMsOSS)	GCST90257082	rs9904266	A	G	A	G	0.173206	0.1915	NA	0.522403	FALSE	FALSE	FALSE	NiuVOP	66576352	0.143515	0.130911	outcome	TRUE	reported	textfile	2.00491e-06	0.0362868	1409	exposure	TRUE	reported	dIlQCP	textfile	1	1	TRUE	NA	0.0159129625453308	22.7515833957032	23.2452430918966
Endometriosis of skin scar(EMsOSS)	GCST90257092	rs112985794	A	G	A	G	-1.59412	-0.257522	NA	0.0360435	FALSE	FALSE	FALSE	hPTIPK	52058786	0.477182	0.362278	outcome	TRUE	reported	textfile	2.46173e-07	0.302191	339	exposure	TRUE	reported	ayc762	textfile	1	1	TRUE	NA	0.0758606781827103	27.6636303033839	24.6171326606738
Endometriosis of skin scar(EMsOSS)	GCST90257092	rs17058535	G	A	G	A	-0.637872	0.321564	NA	0.290081	FALSE	FALSE	FALSE	hPTIPK	75922117	0.01078	0.126116	outcome	TRUE	reported	textfile	8.06836e-06	0.140618	347	exposure	TRUE	reported	ayc762	textfile	1	1	TRUE	NA	0.0559804953276563	20.4585506893153	24.6171326606738
Endometriosis of skin scar(EMsOSS)	GCST90257092	rs17640580	C	G	C	G	-1.47896	0.0270349	NA	0.110147	FALSE	TRUE	TRUE	hPTIPK	42068968	0.897893	0.210677	outcome	TRUE	reported	textfile	4.99812e-07	0.288161	339	exposure	TRUE	reported	ayc762	textfile	1	1	TRUE	NA	0.072101334520444	26.1862104530907	24.6171326606738
Endometriosis of skin scar(EMsOSS)	GCST90257092	rs1807690	T	A	T	A	-0.626386	-0.123547	NA	0.530221	FALSE	TRUE	TRUE	hPTIPK	32288668	0.342607	0.130183	outcome	TRUE	reported	textfile	6.46481e-06	0.136566	343	exposure	TRUE	reported	ayc762	textfile	1	1	TRUE	NA	0.0577899750971	20.9150624460209	24.6171326606738
Endometriosis of skin scar(EMsOSS)	GCST90257092	rs2237247	A	G	A	G	-0.969547	-0.205701	NA	0.176557	FALSE	FALSE	FALSE	hPTIPK	112208648	0.235251	0.173304	outcome	TRUE	reported	textfile	2.46815e-06	0.201913	327	exposure	TRUE	reported	ayc762	textfile	1	1	TRUE	NA	0.0658673186702453	22.9163147759231	24.6171326606738
Endometriosis of skin scar(EMsOSS)	GCST90257092	rs2325586	G	A	G	A	-0.660944	-0.18502	NA	0.430745	FALSE	FALSE	FALSE	hPTIPK	94419629	0.16142	0.132127	outcome	TRUE	reported	textfile	6.46937e-06	0.143978	327	exposure	TRUE	reported	ayc762	textfile	1	1	TRUE	NA	0.0605432976712202	20.9446286288353	24.6171326606738
Endometriosis of skin scar(EMsOSS)	GCST90257092	rs2875890	T	C	T	C	0.622958	-0.0717071	NA	0.38669	FALSE	FALSE	FALSE	hPTIPK	84420975	0.592258	0.13389	outcome	TRUE	reported	textfile	9.05923e-06	0.138088	342	exposure	TRUE	reported	ayc762	textfile	1	1	TRUE	NA	0.0561662040912478	20.2329154495231	24.6171326606738
Endometriosis of skin scar(EMsOSS)	GCST90257092	rs2996028	A	G	A	G	0.617067	0.0506449	NA	0.429545	FALSE	FALSE	FALSE	hPTIPK	119727350	0.701144	0.131964	outcome	TRUE	reported	textfile	7.69003e-06	0.135723	349	exposure	TRUE	reported	ayc762	textfile	1	1	TRUE	NA	0.0559168333573017	20.5523643049205	24.6171326606738
Endometriosis of skin scar(EMsOSS)	GCST90257092	rs4410231	T	G	T	G	-0.936671	-0.225293	NA	0.182338	FALSE	FALSE	FALSE	hPTIPK	214104384	0.184652	0.169832	outcome	TRUE	reported	textfile	5.41062e-06	0.202384	335	exposure	TRUE	reported	ayc762	textfile	1	1	TRUE	NA	0.0600979408998555	21.2922337235986	24.6171326606738
Endometriosis of skin scar(EMsOSS)	GCST90257092	rs575962	T	G	T	G	0.60604	0.13757	NA	0.4058	FALSE	FALSE	TRUE	hPTIPK	218131004	0.301415	0.133124	outcome	TRUE	reported	textfile	6.74827e-06	0.132454	350	exposure	FALSE	reported	ayc762	textfile	1	1	TRUE	NA	0.0564383930465496	20.8153454267965	24.6171326606738
Endometriosis of skin scar(EMsOSS)	GCST90257092	rs62039744	T	C	T	C	-1.66458	0.0894166	NA	0.0556233	FALSE	FALSE	FALSE	hPTIPK	79407002	0.755844	0.287566	outcome	TRUE	reported	textfile	1.21924e-08	0.284178	326	exposure	TRUE	reported	ayc762	textfile	1	1	TRUE	NA	0.0952250889290427	34.1001153275681	24.6171326606738
Endometriosis of skin scar(EMsOSS)	GCST90257092	rs62061558	T	C	T	C	-0.935365	-0.20494	NA	0.102147	FALSE	FALSE	FALSE	hPTIPK	12535383	0.34193	0.215645	outcome	TRUE	reported	textfile	5.90666e-06	0.20301	340	exposure	TRUE	reported	ayc762	textfile	1	1	TRUE	NA	0.0587685379784135	21.1040181275286	24.6171326606738
Endometriosis of skin scar(EMsOSS)	GCST90257092	rs62247856	T	C	T	C	-0.929759	-0.315768	NA	0.204471	FALSE	FALSE	FALSE	hPTIPK	43157437	0.0523878	0.162772	outcome	TRUE	reported	textfile	4.67434e-06	0.199619	346	exposure	TRUE	reported	ayc762	textfile	1	1	TRUE	NA	0.058999813829856	21.5684717769022	24.6171326606738
Endometriosis of skin scar(EMsOSS)	GCST90257092	rs62329590	A	T	A	T	-1.50843	-0.190104	NA	0.151257	FALSE	TRUE	TRUE	hPTIPK	161994854	0.30164	0.184045	outcome	TRUE	reported	textfile	6.19525e-07	0.296178	326	exposure	TRUE	reported	ayc762	textfile	1	1	TRUE	NA	0.0737017772790837	25.779360526332	24.6171326606738
Endometriosis of skin scar(EMsOSS)	GCST90257092	rs72934913	C	T	C	T	1.08209	0.0359153	NA	0.0901397	FALSE	FALSE	FALSE	hPTIPK	98279007	0.874566	0.227511	outcome	TRUE	reported	textfile	9.71732e-06	0.240569	331	exposure	TRUE	reported	ayc762	textfile	1	1	TRUE	NA	0.0576040299883036	20.1101516445541	24.6171326606738
Endometriosis of skin scar(EMsOSS)	GCST90257092	rs78951297	A	G	A	G	-0.856623	-0.29508	NA	0.15476	FALSE	FALSE	FALSE	hPTIPK	119843411	0.102835	0.18089	outcome	TRUE	reported	textfile	1.71298e-07	0.160302	348	exposure	TRUE	reported	ayc762	textfile	1	1	TRUE	NA	0.0758353488708165	28.3921600736866	24.6171326606738
Endometriosis of skin scar(EMsOSS)	GCST90257092	rs9534251	T	C	T	C	-1.9099	-0.0784213	NA	0.0817397	FALSE	FALSE	FALSE	hPTIPK	45926160	0.741525	0.23776	outcome	TRUE	reported	textfile	6.28222e-11	0.282455	349	exposure	TRUE	reported	ayc762	textfile	1	1	TRUE	NA	0.11583283342691	45.4597215534751	24.6171326606738
Endometriosis of skin scar(EMsOSS)	GCST90257101	rs11976190	T	C	T	C	-0.165992	0.000584017	NA	0.459499	FALSE	FALSE	FALSE	xGvJnN	130082238	0.996446	0.131112	outcome	TRUE	reported	textfile	6.69306e-06	0.0367107	1331	exposure	TRUE	reported	TJwEpW	textfile	1	1	TRUE	NA	0.0151283157337535	20.4143665934893	95.4039473930015
Endometriosis of skin scar(EMsOSS)	GCST90257101	rs5743618	A	C	A	C	0.748956	0.267248	NA	0.152227	FALSE	FALSE	FALSE	xGvJnN	38797027	0.136979	0.179706	outcome	TRUE	reported	textfile	4.36608e-86	0.0352264	1297	exposure	TRUE	reported	TJwEpW	textfile	1	1	TRUE	NA	0.258450004760094	451.342132442522	95.4039473930015
Endometriosis of skin scar(EMsOSS)	GCST90257101	rs67760360	A	G	A	G	-0.256193	-0.117756	NA	0.22307	FALSE	FALSE	FALSE	xGvJnN	79968530	0.453726	0.157173	outcome	TRUE	reported	textfile	6.64993e-10	0.0411992	1399	exposure	TRUE	reported	TJwEpW	textfile	1	1	TRUE	NA	0.0268966508431319	38.6131866264887	95.4039473930015
Endometriosis of skin scar(EMsOSS)	GCST90257101	rs72922677	T	C	T	C	-0.380863	-0.0844528	NA	0.0697062	FALSE	FALSE	FALSE	xGvJnN	92417047	0.743625	0.25822	outcome	TRUE	reported	textfile	4.6375e-06	0.0828077	1367	exposure	TRUE	reported	TJwEpW	textfile	1	1	TRUE	NA	0.0152390684378086	21.1232267151482	95.4039473930015
Endometriosis of skin scar(EMsOSS)	GCST90257101	rs7314726	C	T	C	T	0.189935	0.225759	NA	0.335779	FALSE	FALSE	FALSE	xGvJnN	30611665	0.104886	0.139219	outcome	TRUE	reported	textfile	6.2843e-06	0.0418778	1309	exposure	TRUE	reported	TJwEpW	textfile	1	1	TRUE	NA	0.0154714477276432	20.5389494630276	95.4039473930015
Endometriosis of skin scar(EMsOSS)	GCST90257101	rs73222477	A	G	A	G	-0.334098	-0.304921	NA	0.167488	FALSE	FALSE	FALSE	xGvJnN	111773901	0.0831917	0.176005	outcome	TRUE	reported	textfile	6.77526e-06	0.0739293	1320	exposure	TRUE	reported	TJwEpW	textfile	1	1	TRUE	NA	0.0152360632919731	20.3918225173332	95.4039473930015
Endometriosis of uterus(EMsOU)	GCST90257039	rs11660402	T	A	T	A	1.06068	0.0235865	NA	0.0334741	FALSE	TRUE	TRUE	Kj7brE	9030571	0.663746	0.0542534	outcome	TRUE	reported	textfile	4.81732e-06	0.230982	1317	exposure	TRUE	reported	00wYeh	textfile	1	1	TRUE	NA	0.0157589823843533	21.0548650833785	24.0751596334519
Endometriosis of uterus(EMsOU)	GCST90257039	rs12327035	C	A	C	A	0.824289	0.0160187	NA	0.0817306	FALSE	FALSE	FALSE	Kj7brE	35525020	0.652988	0.0356276	outcome	TRUE	reported	textfile	3.79565e-06	0.177548	1298	exposure	TRUE	reported	00wYeh	textfile	1	1	TRUE	NA	0.0163342906533799	21.5207671525335	24.0751596334519
Endometriosis of uterus(EMsOU)	GCST90257039	rs13173008	T	G	T	G	0.608657	-0.00696319	NA	0.323972	FALSE	FALSE	FALSE	Kj7brE	133396320	0.737169	0.0207481	outcome	TRUE	reported	textfile	1.79129e-06	0.126871	1333	exposure	TRUE	reported	00wYeh	textfile	1	1	TRUE	NA	0.0169728925034659	22.9809735152119	24.0751596334519
Endometriosis of uterus(EMsOU)	GCST90257039	rs1354034	T	C	T	C	0.64703	0.00296623	NA	0.293666	FALSE	FALSE	FALSE	Kj7brE	56815721	0.890045	0.0214561	outcome	TRUE	reported	textfile	5.87394e-08	0.118651	1376	exposure	TRUE	reported	00wYeh	textfile	1	1	TRUE	NA	0.0211544513227231	29.6943845295092	24.0751596334519
Endometriosis of uterus(EMsOU)	GCST90257039	rs296058	A	G	A	G	-0.500866	-0.00296358	NA	0.47219	FALSE	FALSE	FALSE	Kj7brE	122851359	0.879389	0.0195302	outcome	TRUE	reported	textfile	6.73207e-06	0.110822	1391	exposure	TRUE	reported	00wYeh	textfile	1	1	TRUE	NA	0.0144721451580133	20.3969979394479	24.0751596334519
Endometriosis of uterus(EMsOU)	GCST90257039	rs342298	T	C	T	C	0.75758	0.0575788	NA	0.477345	FALSE	FALSE	FALSE	Kj7brE	106733200	0.00318207	0.019521	outcome	TRUE	reported	textfile	1.16286e-10	0.116646	1387	exposure	TRUE	reported	00wYeh	textfile	1	1	TRUE	NA	0.0295141346162631	42.1202182345657	24.0751596334519
Endometriosis of uterus(EMsOU)	GCST90257039	rs4975016	T	C	T	C	-0.728204	0.00371634	NA	0.178739	FALSE	FALSE	FALSE	Kj7brE	39438099	0.884715	0.0256308	outcome	TRUE	reported	textfile	4.08245e-06	0.157373	1302	exposure	TRUE	reported	00wYeh	textfile	1	1	TRUE	NA	0.0161789670834856	21.378539901897	24.0751596334519
Endometriosis of uterus(EMsOU)	GCST90257039	rs585063	T	C	T	C	1.10896	0.0940713	NA	0.0545112	FALSE	FALSE	FALSE	Kj7brE	135247612	0.0296053	0.0432447	outcome	TRUE	reported	textfile	8.3845e-06	0.247967	1387	exposure	TRUE	reported	00wYeh	textfile	1	1	TRUE	NA	0.014215092533569	19.9718042038125	24.0751596334519
Endometriosis of uterus(EMsOU)	GCST90257039	rs61898699	C	T	C	T	-0.708031	-0.00892654	NA	0.179869	FALSE	FALSE	FALSE	Kj7brE	42937835	0.724333	0.0253109	outcome	TRUE	reported	textfile	1.76803e-06	0.14752	1366	exposure	TRUE	reported	00wYeh	textfile	1	1	TRUE	NA	0.0165840007524942	23.0020429235553	24.0751596334519
Endometriosis of uterus(EMsOU)	GCST90257039	rs7355418	A	G	A	G	-0.627975	-0.0468482	NA	0.259883	FALSE	FALSE	FALSE	Kj7brE	105181205	0.0343613	0.022142	outcome	TRUE	reported	textfile	1.85112e-06	0.131092	1357	exposure	TRUE	reported	00wYeh	textfile	1	1	TRUE	NA	0.0166291410573603	22.913518259989	24.0751596334519
Endometriosis of uterus(EMsOU)	GCST90257039	rs77979452	T	C	T	C	-1.11719	0.0205738	NA	0.034864	FALSE	FALSE	FALSE	Kj7brE	157016276	0.702755	0.053914	outcome	TRUE	reported	textfile	9.2005e-06	0.250934	1377	exposure	TRUE	reported	00wYeh	textfile	1	1	TRUE	NA	0.0141903847184975	19.7926	24.0751596334519
Endometriosis of uterus(EMsOU)	GCST90257053	rs10116081	C	T	C	T	0.2397	-0.00012461	NA	0.10387	FALSE	FALSE	FALSE	SyRuY3	69255305	0.996902	0.0320954	outcome	TRUE	reported	textfile	9.49632e-06	0.0539499	1583	exposure	TRUE	reported	TuYIuS	textfile	1	1	TRUE	NA	0.0123166219186126	19.7154064606744	27.2320628903268
Endometriosis of uterus(EMsOU)	GCST90257053	rs113692313	A	G	A	G	-0.269739	-0.0219003	NA	0.183715	FALSE	FALSE	FALSE	SyRuY3	121630575	0.387042	0.0253185	outcome	TRUE	reported	textfile	1.67913e-07	0.0513171	1541	exposure	TRUE	reported	TuYIuS	textfile	1	1	TRUE	NA	0.0176133947330381	27.5930212696449	27.2320628903268
Endometriosis of uterus(EMsOU)	GCST90257053	rs11860700	T	C	T	C	-0.203703	0.0374171	NA	0.172112	FALSE	FALSE	FALSE	SyRuY3	17798629	0.146535	0.0257715	outcome	TRUE	reported	textfile	3.25202e-06	0.0436174	1678	exposure	TRUE	reported	TuYIuS	textfile	1	1	TRUE	NA	0.0128314185095267	21.7849897425796	27.2320628903268
Endometriosis of uterus(EMsOU)	GCST90257053	rs11998005	T	C	T	C	-0.224155	0.0531936	NA	0.122662	FALSE	FALSE	FALSE	SyRuY3	70423641	0.0732318	0.0296942	outcome	TRUE	reported	textfile	3.65365e-06	0.0482474	1675	exposure	TRUE	reported	TuYIuS	textfile	1	1	TRUE	NA	0.0127225289426847	21.5590769009615	27.2320628903268
Endometriosis of uterus(EMsOU)	GCST90257053	rs133415	T	G	T	G	-0.231029	0.0333347	NA	0.186612	FALSE	FALSE	FALSE	SyRuY3	35410245	0.18257	0.0250095	outcome	TRUE	reported	textfile	5.36272e-06	0.0506002	1602	exposure	TRUE	reported	TuYIuS	textfile	1	1	TRUE	NA	0.0128455039167368	20.8202529070438	27.2320628903268
Endometriosis of uterus(EMsOU)	GCST90257053	rs1565949	A	G	A	G	0.2458	-0.0358503	NA	0.095212	FALSE	FALSE	FALSE	SyRuY3	76325483	0.28338	0.0334188	outcome	TRUE	reported	textfile	7.87935e-06	0.0548223	1575	exposure	TRUE	reported	TuYIuS	textfile	1	1	TRUE	NA	0.0126026149673834	20.0769352280989	27.2320628903268
Endometriosis of uterus(EMsOU)	GCST90257053	rs2044366	C	A	C	A	-0.190935	0.0105385	NA	0.220232	FALSE	FALSE	FALSE	SyRuY3	112655035	0.6555	0.0236218	outcome	TRUE	reported	textfile	2.29926e-06	0.0402596	1609	exposure	TRUE	reported	TuYIuS	textfile	1	1	TRUE	NA	0.0137862825352213	22.4642545948888	27.2320628903268
Endometriosis of uterus(EMsOU)	GCST90257053	rs2400131	T	C	T	C	-0.185746	0.00104597	NA	0.254981	FALSE	FALSE	FALSE	SyRuY3	105738550	0.962748	0.0223953	outcome	TRUE	reported	textfile	5.78299e-06	0.0408233	1573	exposure	TRUE	reported	TuYIuS	textfile	1	1	TRUE	NA	0.012990189009402	20.6761743465232	27.2320628903268
Endometriosis of uterus(EMsOU)	GCST90257053	rs281920	C	T	C	T	-0.232061	0.00239217	NA	0.083825	FALSE	FALSE	FALSE	SyRuY3	132120615	0.945836	0.0352116	outcome	TRUE	reported	textfile	2.21959e-06	0.0488536	1584	exposure	TRUE	reported	TuYIuS	textfile	1	1	TRUE	NA	0.0140447241065729	22.535254975399	27.2320628903268
Endometriosis of uterus(EMsOU)	GCST90257053	rs35926495	T	C	T	C	-0.251076	0.0682852	NA	0.338166	FALSE	FALSE	FALSE	SyRuY3	50218231	0.000820559	0.0204094	outcome	TRUE	reported	textfile	1.47976e-14	0.032354	1664	exposure	TRUE	reported	TuYIuS	textfile	1	1	TRUE	NA	0.0349269999382424	60.1495160403868	27.2320628903268
Endometriosis of uterus(EMsOU)	GCST90257053	rs445	T	C	T	C	0.295873	0.0184186	NA	0.0594631	FALSE	FALSE	FALSE	SyRuY3	92779056	0.657245	0.0415095	outcome	TRUE	reported	textfile	3.13223e-10	0.0467389	1702	exposure	TRUE	reported	TuYIuS	textfile	1	1	TRUE	NA	0.0230031496246761	40.026080275414	27.2320628903268
Endometriosis of uterus(EMsOU)	GCST90257053	rs4841819	A	G	A	G	-0.221801	0.0154025	NA	0.524378	FALSE	FALSE	TRUE	SyRuY3	7043498	0.42925	0.0194851	outcome	TRUE	reported	textfile	7.55185e-12	0.0321438	1567	exposure	FALSE	reported	TuYIuS	textfile	1	1	TRUE	NA	0.0294892626396559	47.5529989050766	27.2320628903268
Endometriosis of uterus(EMsOU)	GCST90257053	rs62135410	G	A	G	A	0.189159	-0.0267594	NA	0.258215	FALSE	FALSE	FALSE	SyRuY3	43130870	0.228931	0.0222417	outcome	TRUE	reported	textfile	3.71329e-08	0.0342044	1670	exposure	TRUE	reported	TuYIuS	textfile	1	1	TRUE	NA	0.0179842384778567	30.5470756748018	27.2320628903268
Endometriosis of uterus(EMsOU)	GCST90257053	rs658977	A	G	A	G	-0.185732	-0.0320325	NA	0.165373	FALSE	FALSE	FALSE	SyRuY3	55546656	0.223788	0.0263313	outcome	TRUE	reported	textfile	5.93741e-06	0.0408819	1703	exposure	TRUE	reported	TuYIuS	textfile	1	1	TRUE	NA	0.0119747028105792	20.6158380142064	27.2320628903268
Endometriosis of uterus(EMsOU)	GCST90257053	rs7764187	A	C	A	C	-0.151108	0.018616	NA	0.379383	FALSE	FALSE	FALSE	SyRuY3	135162604	0.353794	0.0200765	outcome	TRUE	reported	textfile	3.90638e-06	0.0326233	1677	exposure	TRUE	reported	TuYIuS	textfile	1	1	TRUE	NA	0.0126317990714387	21.4289496307069	27.2320628903268
Endometriosis of uterus(EMsOU)	GCST90257053	rs78902092	A	C	A	C	0.294301	-0.0199982	NA	0.0663493	FALSE	FALSE	FALSE	SyRuY3	99503960	0.609272	0.0391267	outcome	TRUE	reported	textfile	3.1272e-08	0.0529249	1678	exposure	TRUE	reported	TuYIuS	textfile	1	1	TRUE	NA	0.0180942763310133	30.8848460700099	27.2320628903268
Endometriosis of uterus(EMsOU)	GCST90257053	rs877943	G	A	G	A	0.153782	-0.016086	NA	0.195689	FALSE	FALSE	FALSE	SyRuY3	86153874	0.513747	0.0246334	outcome	TRUE	reported	textfile	5.89065e-06	0.0338342	1668	exposure	TRUE	reported	TuYIuS	textfile	1	1	TRUE	NA	0.0122336865796944	20.6337	27.2320628903268
Endometriosis of uterus(EMsOU)	GCST90257053	rs915125	T	C	T	C	0.162341	-0.0107059	NA	0.306754	FALSE	FALSE	FALSE	SyRuY3	81753659	0.615477	0.0213149	outcome	TRUE	reported	textfile	4.60691e-06	0.0353093	1627	exposure	TRUE	reported	TuYIuS	textfile	1	1	TRUE	NA	0.0128257999440052	21.1127123336755	27.2320628903268
Endometriosis of uterus(EMsOU)	GCST90257054	rs13260887	G	A	G	A	-0.170089	-0.00337495	NA	0.23153	FALSE	FALSE	FALSE	Y08Lmq	135651293	0.883741	0.02308	outcome	TRUE	reported	textfile	5.1262e-06	0.0371826	1700	exposure	TRUE	reported	A28rCR	textfile	1	1	TRUE	NA	0.0121593654613183	20.9007423175707	26.8790035343554
Endometriosis of uterus(EMsOU)	GCST90257054	rs2211645	G	A	G	A	-0.16066	-0.0177667	NA	0.277425	FALSE	FALSE	FALSE	Y08Lmq	102130704	0.41499	0.0217958	outcome	TRUE	reported	textfile	8.9386e-06	0.0360534	1585	exposure	TRUE	reported	A28rCR	textfile	1	1	TRUE	NA	0.0123733305110353	19.8323747262759	26.8790035343554
Endometriosis of uterus(EMsOU)	GCST90257054	rs2346733	G	A	G	A	0.146902	-0.0279456	NA	0.511425	FALSE	FALSE	FALSE	Y08Lmq	86602611	0.152066	0.0195114	outcome	TRUE	reported	textfile	7.27928e-06	0.0326393	1563	exposure	TRUE	reported	A28rCR	textfile	1	1	TRUE	NA	0.0127944713401201	20.2310149022761	26.8790035343554
Endometriosis of uterus(EMsOU)	GCST90257054	rs34237	C	T	C	T	-0.14577	-0.000827842	NA	0.403811	FALSE	FALSE	FALSE	Y08Lmq	103907659	0.966807	0.0198939	outcome	TRUE	reported	textfile	9.36427e-06	0.0327861	1579	exposure	TRUE	reported	A28rCR	textfile	1	1	TRUE	NA	0.0123643535696828	19.7426911937261	26.8790035343554
Endometriosis of uterus(EMsOU)	GCST90257054	rs55841693	G	T	G	T	0.156224	-0.0424636	NA	0.438942	FALSE	FALSE	FALSE	Y08Lmq	54340044	0.0307348	0.0196546	outcome	TRUE	reported	textfile	7.49984e-06	0.0347587	1546	exposure	TRUE	reported	A28rCR	textfile	1	1	TRUE	NA	0.0128979597246325	20.1746617900588	26.8790035343554
Endometriosis of uterus(EMsOU)	GCST90257054	rs56048629	T	C	T	C	-0.242518	0.0682943	NA	0.338158	FALSE	FALSE	FALSE	Y08Lmq	50218234	0.000819257	0.0204095	outcome	TRUE	reported	textfile	3.58167e-13	0.0330805	1650	exposure	TRUE	reported	A28rCR	textfile	1	1	TRUE	NA	0.0315456187171289	53.680566323592	26.8790035343554
Endometriosis of uterus(EMsOU)	GCST90257054	rs6662383	C	T	C	T	0.27217	-0.0617335	NA	0.082523	FALSE	FALSE	FALSE	Y08Lmq	235945146	0.0804452	0.0353145	outcome	TRUE	reported	textfile	1.01847e-06	0.0554617	1605	exposure	TRUE	reported	A28rCR	textfile	1	1	TRUE	NA	0.0147826121714627	24.0520798796323	26.8790035343554
Endometriosis of uterus(EMsOU)	GCST90257054	rs6986138	A	C	A	C	0.361797	-0.0379396	NA	0.0718225	FALSE	FALSE	FALSE	Y08Lmq	6958057	0.307728	0.0371956	outcome	TRUE	reported	textfile	5.93768e-12	0.0521823	1628	exposure	TRUE	reported	A28rCR	textfile	1	1	TRUE	NA	0.0286807871817992	48.011981377675	26.8790035343554
Endometriosis of uterus(EMsOU)	GCST90257054	rs72788209	T	C	T	C	-0.308151	-0.00346204	NA	0.0216741	FALSE	FALSE	FALSE	Y08Lmq	50392595	0.958784	0.0669903	outcome	TRUE	reported	textfile	9.07378e-06	0.0692175	1696	exposure	TRUE	reported	A28rCR	textfile	1	1	TRUE	NA	0.0115511098581138	19.7962487436613	26.8790035343554
Endometriosis of uterus(EMsOU)	GCST90257054	rs915125	T	C	T	C	0.169823	-0.0107059	NA	0.306754	FALSE	FALSE	FALSE	Y08Lmq	81753659	0.615477	0.0213149	outcome	TRUE	reported	textfile	2.41464e-06	0.0358855	1627	exposure	TRUE	reported	A28rCR	textfile	1	1	TRUE	NA	0.0135778274886051	22.3676740890862	26.8790035343554
Endometriosis of uterus(EMsOU)	GCST90257057	rs11214488	T	C	T	C	0.594769	0.00420667	NA	0.24678	FALSE	FALSE	FALSE	ApDlSI	113100823	0.85168	0.0224986	outcome	TRUE	reported	textfile	2.15811e-08	0.10369	360	exposure	TRUE	reported	q8Z1Xx	textfile	1	1	TRUE	NA	0.0837410901331037	32.7192564730488	23.5918788486906
Endometriosis of uterus(EMsOU)	GCST90257057	rs1213155	C	A	C	A	-0.837875	0.077727	NA	0.0349132	FALSE	FALSE	FALSE	ApDlSI	82883080	0.147793	0.0537022	outcome	TRUE	reported	textfile	4.88946e-06	0.180479	370	exposure	TRUE	reported	q8Z1Xx	textfile	1	1	TRUE	NA	0.0550445975859005	21.436368171304	23.5918788486906
Endometriosis of uterus(EMsOU)	GCST90257057	rs322740	T	G	T	G	0.559644	0.0183751	NA	0.163846	FALSE	FALSE	FALSE	ApDlSI	128143346	0.486089	0.0263804	outcome	TRUE	reported	textfile	6.97021e-06	0.122537	356	exposure	TRUE	reported	q8Z1Xx	textfile	1	1	TRUE	NA	0.0553490997768366	20.7416108070944	23.5918788486906
Endometriosis of uterus(EMsOU)	GCST90257057	rs35402462	C	G	C	G	0.453406	-0.0256892	NA	0.228898	FALSE	TRUE	TRUE	ApDlSI	43917048	0.26866	0.0232239	outcome	TRUE	reported	textfile	1.23369e-06	0.0917344	350	exposure	TRUE	reported	q8Z1Xx	textfile	1	1	TRUE	NA	0.0652439598970627	24.2896510641188	23.5918788486906
Endometriosis of uterus(EMsOU)	GCST90257057	rs368879	T	A	T	A	-0.397251	0.00936916	NA	0.373198	FALSE	TRUE	TRUE	ApDlSI	89709507	0.641428	0.0201183	outcome	TRUE	reported	textfile	4.25315e-06	0.0849254	350	exposure	TRUE	reported	q8Z1Xx	textfile	1	1	TRUE	NA	0.0588371372566292	21.7553460467235	23.5918788486906
Endometriosis of uterus(EMsOU)	GCST90257057	rs4720253	T	C	T	C	0.517685	0.0120832	NA	0.137123	FALSE	FALSE	FALSE	ApDlSI	4358396	0.668579	0.0282253	outcome	TRUE	reported	textfile	6.54175e-07	0.102137	369	exposure	TRUE	reported	q8Z1Xx	textfile	1	1	TRUE	NA	0.0650891782437551	25.5508096168837	23.5918788486906
Endometriosis of uterus(EMsOU)	GCST90257057	rs5012032	T	G	T	G	-0.664081	0.0273878	NA	0.117597	FALSE	FALSE	FALSE	ApDlSI	142242987	0.368732	0.0304698	outcome	TRUE	reported	textfile	1.15473e-06	0.134015	354	exposure	TRUE	reported	q8Z1Xx	textfile	1	1	TRUE	NA	0.0648644295633559	24.4160097510142	23.5918788486906
Endometriosis of uterus(EMsOU)	GCST90257057	rs6052336	A	T	A	T	0.519123	-0.0350197	NA	0.136345	FALSE	TRUE	TRUE	ApDlSI	4099573	0.217679	0.0284084	outcome	TRUE	reported	textfile	4.41492e-06	0.111236	361	exposure	TRUE	reported	q8Z1Xx	textfile	1	1	TRUE	NA	0.0568985285863776	21.6589331918781	23.5918788486906
Endometriosis of uterus(EMsOU)	GCST90257057	rs701308	G	A	G	A	-0.363706	0.0483122	NA	0.416721	FALSE	FALSE	FALSE	ApDlSI	83932848	0.0147853	0.0198197	outcome	TRUE	reported	textfile	4.01444e-06	0.0776218	370	exposure	TRUE	reported	q8Z1Xx	textfile	1	1	TRUE	NA	0.0560140918567646	21.8363278789132	23.5918788486906
Endometriosis of uterus(EMsOU)	GCST90257057	rs7182739	C	G	C	G	-0.611405	0.0204691	NA	0.146813	FALSE	TRUE	TRUE	ApDlSI	100326813	0.459551	0.0276764	outcome	TRUE	reported	textfile	4.7283e-06	0.131452	364	exposure	TRUE	reported	q8Z1Xx	textfile	1	1	TRUE	NA	0.0560982097446705	21.5144754859268	23.5918788486906
Endometriosis of uterus(EMsOU)	GCST90257090	rs11979082	A	T	A	T	-1.14255	-0.0749665	NA	0.160168	FALSE	TRUE	TRUE	BiaYwP	122924368	0.00525255	0.0268589	outcome	TRUE	reported	textfile	2.14177e-08	0.198801	338	exposure	TRUE	reported	Rdar7E	textfile	1	1	TRUE	NA	0.089023333585197	32.8349135465191	22.9127875649783
Endometriosis of uterus(EMsOU)	GCST90257090	rs12409388	C	T	C	T	-1.52036	-0.0614507	NA	0.0520395	FALSE	FALSE	FALSE	BiaYwP	99382762	0.161581	0.0439004	outcome	TRUE	reported	textfile	9.69562e-06	0.338109	340	exposure	TRUE	reported	Rdar7E	textfile	1	1	TRUE	NA	0.0561321508249842	20.1009781140735	22.9127875649783
Endometriosis of uterus(EMsOU)	GCST90257090	rs1360951	T	G	T	G	-1.00387	-0.0593516	NA	0.224446	FALSE	FALSE	FALSE	BiaYwP	88132819	0.0109179	0.023318	outcome	TRUE	reported	textfile	9.98857e-08	0.184153	344	exposure	TRUE	reported	Rdar7E	textfile	1	1	TRUE	NA	0.0795161064201092	29.543709113599	22.9127875649783
Endometriosis of uterus(EMsOU)	GCST90257090	rs1601099	C	T	C	T	-0.726194	-0.0187413	NA	0.307299	FALSE	FALSE	FALSE	BiaYwP	126191676	0.37771	0.0212457	outcome	TRUE	reported	textfile	7.94876e-06	0.159937	344	exposure	TRUE	reported	Rdar7E	textfile	1	1	TRUE	NA	0.0565420471914061	20.4962818765745	22.9127875649783
Endometriosis of uterus(EMsOU)	GCST90257090	rs28550169	T	C	T	C	-0.960829	-0.0319231	NA	0.187198	FALSE	FALSE	FALSE	BiaYwP	2008387	0.201821	0.0250106	outcome	TRUE	reported	textfile	2.72516e-06	0.201218	347	exposure	TRUE	reported	Rdar7E	textfile	1	1	TRUE	NA	0.0616581061230031	22.6698250938634	22.9127875649783
Endometriosis of uterus(EMsOU)	GCST90257090	rs4652301	C	T	C	T	-0.747333	-0.031814	NA	0.3768	FALSE	FALSE	FALSE	BiaYwP	178530664	0.113633	0.0201091	outcome	TRUE	reported	textfile	3.69324e-06	0.158473	323	exposure	TRUE	reported	Rdar7E	textfile	1	1	TRUE	NA	0.064416592713409	22.1014247366512	22.9127875649783
Endometriosis of uterus(EMsOU)	GCST90257090	rs4721256	C	T	C	T	-0.756871	0.0113506	NA	0.467653	FALSE	FALSE	FALSE	BiaYwP	13685296	0.56093	0.0195208	outcome	TRUE	reported	textfile	2.0015e-06	0.1562	332	exposure	TRUE	reported	Rdar7E	textfile	1	1	TRUE	NA	0.066049203479456	23.3376717803795	22.9127875649783
Endometriosis of uterus(EMsOU)	GCST90257090	rs4984241	A	G	A	G	-0.678639	-0.0184768	NA	0.425799	FALSE	FALSE	FALSE	BiaYwP	63331264	0.348467	0.0197072	outcome	TRUE	reported	textfile	7.10901e-06	0.148676	348	exposure	TRUE	reported	Rdar7E	textfile	1	1	TRUE	NA	0.0564889667088441	20.7153724669043	22.9127875649783
Endometriosis of uterus(EMsOU)	GCST90257090	rs60223120	A	C	A	C	-0.733239	0.00273238	NA	0.239496	FALSE	FALSE	FALSE	BiaYwP	108522750	0.904345	0.0227368	outcome	TRUE	reported	textfile	4.33817e-06	0.156883	348	exposure	TRUE	reported	Rdar7E	textfile	1	1	TRUE	NA	0.0590636579821882	21.7188	22.9127875649783
Endometriosis of uterus(EMsOU)	GCST90257090	rs6787351	A	G	A	G	0.892349	-0.0037944	NA	0.308564	FALSE	FALSE	FALSE	BiaYwP	120806000	0.857589	0.0211453	outcome	TRUE	reported	textfile	9.8988e-06	0.19847	323	exposure	TRUE	reported	Rdar7E	textfile	1	1	TRUE	NA	0.0588997063785787	20.0901071603846	22.9127875649783
Endometriosis of uterus(EMsOU)	GCST90257090	rs698237	T	C	T	C	-0.9177	0.0214458	NA	0.206584	FALSE	FALSE	FALSE	BiaYwP	22960629	0.37206	0.0240257	outcome	TRUE	reported	textfile	1.05376e-06	0.18441	347	exposure	TRUE	reported	Rdar7E	textfile	1	1	TRUE	NA	0.0666138314605263	24.621933159608	22.9127875649783
Endometriosis of uterus(EMsOU)	GCST90257090	rs720086	T	C	T	C	-0.728679	0.00251412	NA	0.437443	FALSE	FALSE	FALSE	BiaYwP	166154908	0.898177	0.019647	outcome	TRUE	reported	textfile	1.2442e-06	0.147447	346	exposure	TRUE	reported	Rdar7E	textfile	1	1	TRUE	NA	0.0659329601825094	24.2819169673463	22.9127875649783
Endometriosis of uterus(EMsOU)	GCST90257090	rs7243897	A	G	A	G	-1.20058	-0.0155881	NA	0.0983771	FALSE	FALSE	FALSE	BiaYwP	50856890	0.63512	0.0328495	outcome	TRUE	reported	textfile	9.56916e-06	0.266539	321	exposure	TRUE	reported	Rdar7E	textfile	1	1	TRUE	NA	0.0594481559399677	20.1625905734116	22.9127875649783
Endometriosis of uterus(EMsOU)	GCST90257090	rs77548755	A	G	A	G	-1.56385	-0.0220422	NA	0.0528946	FALSE	FALSE	FALSE	BiaYwP	126457381	0.614891	0.0438123	outcome	TRUE	reported	textfile	8.12543e-06	0.344869	348	exposure	TRUE	reported	Rdar7E	textfile	1	1	TRUE	NA	0.0557918029139662	20.4446051917439	22.9127875649783
Endometriosis of uterus(EMsOU)	GCST90257090	rs7860278	T	C	T	C	-1.59191	-0.00894741	NA	0.0183516	FALSE	FALSE	FALSE	BiaYwP	32674836	0.901288	0.0721362	outcome	TRUE	reported	textfile	7.71339e-06	0.349935	336	exposure	TRUE	reported	Rdar7E	textfile	1	1	TRUE	NA	0.0580183561843598	20.5716651622659	22.9127875649783
Endometriosis of uterus(EMsOU)	GCST90257092	rs112985794	A	G	A	G	-1.59412	0.0277959	NA	0.0361216	FALSE	FALSE	FALSE	zaomEO	52058786	0.593442	0.0520664	outcome	TRUE	reported	textfile	2.46173e-07	0.302191	339	exposure	TRUE	reported	kdC4jE	textfile	1	1	TRUE	NA	0.0758606781827103	27.6636303033839	24.6171326606738
Endometriosis of uterus(EMsOU)	GCST90257092	rs17058535	G	A	G	A	-0.637872	0.0196561	NA	0.290208	FALSE	FALSE	FALSE	zaomEO	75922117	0.357456	0.0213601	outcome	TRUE	reported	textfile	8.06836e-06	0.140618	347	exposure	TRUE	reported	kdC4jE	textfile	1	1	TRUE	NA	0.0559804953276563	20.4585506893153	24.6171326606738
Endometriosis of uterus(EMsOU)	GCST90257092	rs17640580	C	G	C	G	-1.47896	0.0449313	NA	0.110285	FALSE	TRUE	TRUE	zaomEO	42068968	0.151997	0.0313654	outcome	TRUE	reported	textfile	4.99812e-07	0.288161	339	exposure	TRUE	reported	kdC4jE	textfile	1	1	TRUE	NA	0.072101334520444	26.1862104530907	24.6171326606738
Endometriosis of uterus(EMsOU)	GCST90257092	rs1807690	T	A	T	A	-0.626386	-0.00164408	NA	0.530126	FALSE	TRUE	TRUE	zaomEO	32288668	0.932775	0.0194904	outcome	TRUE	reported	textfile	6.46481e-06	0.136566	343	exposure	TRUE	reported	kdC4jE	textfile	1	1	TRUE	NA	0.0577899750971	20.9150624460209	24.6171326606738
Endometriosis of uterus(EMsOU)	GCST90257092	rs2237247	A	G	A	G	-0.969547	0.0195762	NA	0.176713	FALSE	FALSE	FALSE	zaomEO	112208648	0.442202	0.0254739	outcome	TRUE	reported	textfile	2.46815e-06	0.201913	327	exposure	TRUE	reported	kdC4jE	textfile	1	1	TRUE	NA	0.0658673186702453	22.9163147759231	24.6171326606738
Endometriosis of uterus(EMsOU)	GCST90257092	rs2325586	G	A	G	A	-0.660944	0.011386	NA	0.430878	FALSE	FALSE	FALSE	zaomEO	94419629	0.562318	0.0196514	outcome	TRUE	reported	textfile	6.46937e-06	0.143978	327	exposure	TRUE	reported	kdC4jE	textfile	1	1	TRUE	NA	0.0605432976712202	20.9446286288353	24.6171326606738
Endometriosis of uterus(EMsOU)	GCST90257092	rs2875890	T	C	T	C	0.622958	-0.0153776	NA	0.386623	FALSE	FALSE	FALSE	zaomEO	84420975	0.442168	0.0200089	outcome	TRUE	reported	textfile	9.05923e-06	0.138088	342	exposure	TRUE	reported	kdC4jE	textfile	1	1	TRUE	NA	0.0561662040912478	20.2329154495231	24.6171326606738
Endometriosis of uterus(EMsOU)	GCST90257092	rs2996028	A	G	A	G	0.617067	-0.00660291	NA	0.429509	FALSE	FALSE	FALSE	zaomEO	119727350	0.737142	0.0196725	outcome	TRUE	reported	textfile	7.69003e-06	0.135723	349	exposure	TRUE	reported	kdC4jE	textfile	1	1	TRUE	NA	0.0559168333573017	20.5523643049205	24.6171326606738
Endometriosis of uterus(EMsOU)	GCST90257092	rs4410231	T	G	T	G	-0.936671	0.0223823	NA	0.18252	FALSE	FALSE	FALSE	zaomEO	214104384	0.374451	0.0252006	outcome	TRUE	reported	textfile	5.41062e-06	0.202384	335	exposure	TRUE	reported	kdC4jE	textfile	1	1	TRUE	NA	0.0600979408998555	21.2922337235986	24.6171326606738
Endometriosis of uterus(EMsOU)	GCST90257092	rs575962	T	G	T	G	0.60604	-0.0338288	NA	0.405495	FALSE	FALSE	TRUE	zaomEO	218131004	0.0880116	0.0198295	outcome	TRUE	reported	textfile	6.74827e-06	0.132454	350	exposure	FALSE	reported	kdC4jE	textfile	1	1	TRUE	NA	0.0564383930465496	20.8153454267965	24.6171326606738
Endometriosis of uterus(EMsOU)	GCST90257092	rs62039744	T	C	T	C	-1.66458	0.0029194	NA	0.0556248	FALSE	FALSE	FALSE	zaomEO	79407002	0.945159	0.0424414	outcome	TRUE	reported	textfile	1.21924e-08	0.284178	326	exposure	TRUE	reported	kdC4jE	textfile	1	1	TRUE	NA	0.0952250889290427	34.1001153275681	24.6171326606738
Endometriosis of uterus(EMsOU)	GCST90257092	rs62061558	T	C	T	C	-0.935365	0.040815	NA	0.102293	FALSE	FALSE	FALSE	zaomEO	12535383	0.204827	0.0321906	outcome	TRUE	reported	textfile	5.90666e-06	0.20301	340	exposure	TRUE	reported	kdC4jE	textfile	1	1	TRUE	NA	0.0587685379784135	21.1040181275286	24.6171326606738
Endometriosis of uterus(EMsOU)	GCST90257092	rs62247856	T	C	T	C	-0.929759	0.0191076	NA	0.204555	FALSE	FALSE	FALSE	zaomEO	43157437	0.429968	0.02421	outcome	TRUE	reported	textfile	4.67434e-06	0.199619	346	exposure	TRUE	reported	kdC4jE	textfile	1	1	TRUE	NA	0.058999813829856	21.5684717769022	24.6171326606738
Endometriosis of uterus(EMsOU)	GCST90257092	rs62329590	A	T	A	T	-1.50843	-0.000799907	NA	0.151212	FALSE	TRUE	TRUE	zaomEO	161994854	0.976755	0.0274534	outcome	TRUE	reported	textfile	6.19525e-07	0.296178	326	exposure	TRUE	reported	kdC4jE	textfile	1	1	TRUE	NA	0.0737017772790837	25.779360526332	24.6171326606738
Endometriosis of uterus(EMsOU)	GCST90257092	rs72934913	C	T	C	T	1.08209	0.00882685	NA	0.0901478	FALSE	FALSE	FALSE	zaomEO	98279007	0.795091	0.0339879	outcome	TRUE	reported	textfile	9.71732e-06	0.240569	331	exposure	TRUE	reported	kdC4jE	textfile	1	1	TRUE	NA	0.0576040299883036	20.1101516445541	24.6171326606738
Endometriosis of uterus(EMsOU)	GCST90257092	rs78951297	A	G	A	G	-0.856623	0.00471856	NA	0.154798	FALSE	FALSE	FALSE	zaomEO	119843411	0.862157	0.0271762	outcome	TRUE	reported	textfile	1.71298e-07	0.160302	348	exposure	TRUE	reported	kdC4jE	textfile	1	1	TRUE	NA	0.0758353488708165	28.3921600736866	24.6171326606738
Endometriosis of uterus(EMsOU)	GCST90257092	rs9534251	T	C	T	C	-1.9099	0.0101812	NA	0.0817623	FALSE	FALSE	FALSE	zaomEO	45926160	0.775965	0.035776	outcome	TRUE	reported	textfile	6.28222e-11	0.282455	349	exposure	TRUE	reported	kdC4jE	textfile	1	1	TRUE	NA	0.11583283342691	45.4597215534751	24.6171326606738
Endometriosis of uterus(EMsOU)	GCST90257105	rs1334645	T	G	T	G	-0.203992	0.0195716	NA	0.107524	FALSE	FALSE	FALSE	rUkBrR	86154537	0.534255	0.0314897	outcome	TRUE	reported	textfile	4.18788e-06	0.0441524	1420	exposure	TRUE	reported	cpaUIa	textfile	1	1	TRUE	NA	0.01480980624391	21.3159909497267	22.8130503470646
Endometriosis of uterus(EMsOU)	GCST90257105	rs1812546	G	A	G	A	-0.150589	-0.00463565	NA	0.500743	FALSE	FALSE	FALSE	rUkBrR	121302881	0.811874	0.0194768	outcome	TRUE	reported	textfile	8.68493e-06	0.0337289	1379	exposure	TRUE	reported	cpaUIa	textfile	1	1	TRUE	NA	0.0142490231817344	19.9045249588078	22.8130503470646
Endometriosis of uterus(EMsOU)	GCST90257105	rs2276454	A	G	A	G	-0.173906	-0.00708238	NA	0.33892	FALSE	FALSE	FALSE	rUkBrR	47982508	0.731434	0.0206351	outcome	TRUE	reported	textfile	1.66557e-06	0.0361428	1372	exposure	TRUE	reported	cpaUIa	textfile	1	1	TRUE	NA	0.0165944959818323	23.1180925896976	22.8130503470646
Endometriosis of uterus(EMsOU)	GCST90257105	rs2280717	G	C	G	C	-0.300035	0.0240413	NA	0.108766	FALSE	TRUE	TRUE	rUkBrR	54360241	0.442788	0.0313245	outcome	TRUE	reported	textfile	5.77631e-07	0.0597399	1394	exposure	TRUE	reported	cpaUIa	textfile	1	1	TRUE	NA	0.0177731290215317	25.1878627320861	22.8130503470646
Endometriosis of uterus(EMsOU)	GCST90257105	rs34802409	A	G	A	G	0.196729	-0.0228417	NA	0.166236	FALSE	FALSE	FALSE	rUkBrR	53639688	0.384962	0.0262914	outcome	TRUE	reported	textfile	9.53934e-06	0.0442635	1360	exposure	TRUE	reported	cpaUIa	textfile	1	1	TRUE	NA	0.014316727016461	19.7245056512983	22.8130503470646
Endometriosis of uterus(EMsOU)	GCST90257105	rs35708236	A	C	A	C	-0.168339	-0.00335904	NA	0.394781	FALSE	FALSE	FALSE	rUkBrR	68964430	0.866588	0.019995	outcome	TRUE	reported	textfile	7.26222e-06	0.037374	1321	exposure	TRUE	reported	cpaUIa	textfile	1	1	TRUE	NA	0.0151254539983572	20.256868151205	22.8130503470646
Endometriosis of uterus(EMsOU)	GCST90257105	rs41268717	T	A	T	A	0.293136	-0.050882	NA	0.0830573	FALSE	TRUE	TRUE	rUkBrR	225392216	0.148331	0.0352015	outcome	TRUE	reported	textfile	6.89618e-09	0.0502858	1423	exposure	TRUE	reported	cpaUIa	textfile	1	1	TRUE	NA	0.0233234844097559	33.9341335818172	22.8130503470646
Endometriosis of uterus(EMsOU)	GCST90257105	rs72714245	A	G	A	G	0.298251	-0.0566169	NA	0.13016	FALSE	FALSE	FALSE	rUkBrR	129464608	0.0498758	0.028871	outcome	TRUE	reported	textfile	8.41465e-07	0.0602696	1375	exposure	TRUE	reported	cpaUIa	textfile	1	1	TRUE	NA	0.0174983773122642	24.4531627174468	22.8130503470646
Endometriosis of uterus(EMsOU)	GCST90257105	rs72777703	A	T	A	T	0.285578	-0.0374805	NA	0.115929	FALSE	TRUE	TRUE	rUkBrR	11967013	0.217816	0.0304137	outcome	TRUE	reported	textfile	3.74308e-06	0.0614732	1298	exposure	TRUE	reported	cpaUIa	textfile	1	1	TRUE	NA	0.0163546666662146	21.5480593270112	22.8130503470646
Endometriosis of uterus(EMsOU)	GCST90257105	rs729761	T	G	T	G	-0.173137	-0.021132	NA	0.305716	FALSE	FALSE	FALSE	rUkBrR	43836834	0.32175	0.0213267	outcome	TRUE	reported	textfile	6.60911e-06	0.0382775	1415	exposure	TRUE	reported	cpaUIa	textfile	1	1	TRUE	NA	0.0142528506969062	20.4304704801497	22.8130503470646
Endometriosis of uterus(EMsOU)	GCST90257105	rs961662	A	C	A	C	0.160497	-0.0322251	NA	0.35351	FALSE	FALSE	FALSE	rUkBrR	122387327	0.114004	0.0203898	outcome	TRUE	reported	textfile	4.76647e-06	0.0349396	1367	exposure	TRUE	reported	cpaUIa	textfile	1	1	TRUE	NA	0.0152011691053757	21.0698826784635	22.8130503470646
Unspecified/other endometriosis(U-EMs)	GCST90257019	rs10759786	A	G	A	G	-0.250346	0.0284018	NA	0.144494	FALSE	FALSE	FALSE	SqRqwq	115478909	0.374229	0.0319632	outcome	TRUE	reported	textfile	9.83328e-06	0.0564083	1341	exposure	TRUE	reported	bPj4n9	textfile	1	1	TRUE	NA	0.0144755119654626	19.6674062969353	23.4532451631932
Unspecified/other endometriosis(U-EMs)	GCST90257019	rs11615667	A	C	A	C	-0.425972	-0.0335432	NA	0.0958454	FALSE	FALSE	FALSE	SqRqwq	121961267	0.379526	0.0381706	outcome	TRUE	reported	textfile	1.23986e-09	0.069592	1284	exposure	TRUE	reported	bPj4n9	textfile	1	1	TRUE	NA	0.028352235171099	37.4081707435919	23.4532451631932
Unspecified/other endometriosis(U-EMs)	GCST90257019	rs11643445	C	T	C	T	0.170715	-0.0304389	NA	0.389695	FALSE	FALSE	FALSE	SqRqwq	79057732	0.187425	0.0230906	outcome	TRUE	reported	textfile	5.75766e-06	0.0374934	1380	exposure	TRUE	reported	bPj4n9	textfile	1	1	TRUE	NA	0.0148005813709761	20.7015967971098	23.4532451631932
Unspecified/other endometriosis(U-EMs)	GCST90257019	rs117585038	A	T	A	T	0.419849	-0.0796447	NA	0.0951236	FALSE	TRUE	TRUE	SqRqwq	42451678	0.0375889	0.0383034	outcome	TRUE	reported	textfile	1.56578e-06	0.0870171	1328	exposure	TRUE	reported	bPj4n9	textfile	1	1	TRUE	NA	0.0172278780365865	23.2446217856433	23.4532451631932
Unspecified/other endometriosis(U-EMs)	GCST90257019	rs12316219	C	T	C	T	-0.238483	-0.0419177	NA	0.0773256	FALSE	FALSE	FALSE	SqRqwq	101052307	0.324415	0.0425377	outcome	TRUE	reported	textfile	4.13291e-06	0.0515824	1392	exposure	TRUE	reported	bPj4n9	textfile	1	1	TRUE	NA	0.0151235683093723	21.3445659512247	23.4532451631932
Unspecified/other endometriosis(U-EMs)	GCST90257019	rs146416428	T	C	T	C	-0.327453	0.05975	NA	0.1241	FALSE	FALSE	FALSE	SqRqwq	186658739	0.0807105	0.0342097	outcome	TRUE	reported	textfile	5.88985e-07	0.0652177	1270	exposure	TRUE	reported	bPj4n9	textfile	1	1	TRUE	NA	0.0194637678051975	25.1699598308033	23.4532451631932
Unspecified/other endometriosis(U-EMs)	GCST90257019	rs6446962	G	T	G	T	-0.180858	0.00853673	NA	0.409286	FALSE	FALSE	FALSE	SqRqwq	73807842	0.709116	0.022884	outcome	TRUE	reported	textfile	4.62046e-06	0.0393049	1283	exposure	TRUE	reported	bPj4n9	textfile	1	1	TRUE	NA	0.0162347967983402	21.1399779449312	23.4532451631932
Unspecified/other endometriosis(U-EMs)	GCST90257019	rs775443	C	T	C	T	-0.310587	0.0269344	NA	0.08086	FALSE	FALSE	FALSE	SqRqwq	69728843	0.516948	0.0415618	outcome	TRUE	reported	textfile	5.47061e-06	0.0680401	1332	exposure	TRUE	reported	bPj4n9	textfile	1	1	TRUE	NA	0.0154024981716478	20.8057836123404	23.4532451631932
Unspecified/other endometriosis(U-EMs)	GCST90257019	rs78137132	G	A	G	A	-0.326839	0.0421035	NA	0.0402259	FALSE	FALSE	FALSE	SqRqwq	43118237	0.464999	0.0576255	outcome	TRUE	reported	textfile	3.64394e-06	0.0702761	1324	exposure	TRUE	reported	bPj4n9	textfile	1	1	TRUE	NA	0.0160741066859388	21.5971235061584	23.4532451631932
Unspecified/other endometriosis(U-EMs)	GCST90257024	rs10281347	G	A	G	A	0.382937	0.0014596	NA	0.388215	FALSE	FALSE	FALSE	OKgyn2	12674468	0.949413	0.0230061	outcome	TRUE	reported	textfile	6.97239e-06	0.0838789	364	exposure	TRUE	reported	y8hRt3	textfile	1	1	TRUE	NA	0.0541584484125922	20.7279520469942	22.9304502428704
Unspecified/other endometriosis(U-EMs)	GCST90257024	rs10759686	T	C	T	C	-0.389292	-0.0164935	NA	0.354083	FALSE	FALSE	FALSE	OKgyn2	114182053	0.484997	0.0236199	outcome	TRUE	reported	textfile	4.02803e-07	0.0754073	385	exposure	TRUE	reported	y8hRt3	textfile	1	1	TRUE	NA	0.0647432223272685	26.5132044410811	22.9304502428704
Unspecified/other endometriosis(U-EMs)	GCST90257024	rs12075493	G	A	G	A	-0.764797	-0.0454606	NA	0.0494116	FALSE	FALSE	FALSE	OKgyn2	14367957	0.386582	0.052505	outcome	TRUE	reported	textfile	8.81509e-06	0.169551	375	exposure	TRUE	reported	y8hRt3	textfile	1	1	TRUE	NA	0.0514651973817733	20.2380751559285	22.9304502428704
Unspecified/other endometriosis(U-EMs)	GCST90257024	rs12597728	A	C	A	C	0.613908	0.0292048	NA	0.0823397	FALSE	FALSE	FALSE	OKgyn2	52319385	0.476988	0.0410666	outcome	TRUE	reported	textfile	5.7755e-06	0.133359	382	exposure	TRUE	reported	y8hRt3	textfile	1	1	TRUE	NA	0.0525594177402211	21.0805607393834	22.9304502428704
Unspecified/other endometriosis(U-EMs)	GCST90257024	rs16832040	C	T	C	T	-0.466985	-0.0304786	NA	0.225491	FALSE	FALSE	FALSE	OKgyn2	195006619	0.256696	0.0268715	outcome	TRUE	reported	textfile	3.82795e-06	0.0995153	386	exposure	TRUE	reported	y8hRt3	textfile	1	1	TRUE	NA	0.0539689812654821	21.9063523241207	22.9304502428704
Unspecified/other endometriosis(U-EMs)	GCST90257024	rs16943890	C	T	C	T	-0.431462	-0.00438776	NA	0.228038	FALSE	FALSE	FALSE	OKgyn2	76136585	0.870085	0.0268283	outcome	TRUE	reported	textfile	4.56268e-06	0.0926963	385	exposure	TRUE	reported	y8hRt3	textfile	1	1	TRUE	NA	0.0532749957328251	21.5525345519592	22.9304502428704
Unspecified/other endometriosis(U-EMs)	GCST90257024	rs17827686	T	C	T	C	0.672668	-0.00733363	NA	0.0928702	FALSE	FALSE	FALSE	OKgyn2	49713748	0.850177	0.0388244	outcome	TRUE	reported	textfile	3.94968e-06	0.143317	351	exposure	TRUE	reported	y8hRt3	textfile	1	1	TRUE	NA	0.0590558402763632	21.9041	22.9304502428704
Unspecified/other endometriosis(U-EMs)	GCST90257024	rs55721152	C	T	C	T	-0.386076	0.00633992	NA	0.305733	FALSE	FALSE	FALSE	OKgyn2	181366982	0.79539	0.0244484	outcome	TRUE	reported	textfile	9.21699e-06	0.0857361	363	exposure	TRUE	reported	y8hRt3	textfile	1	1	TRUE	NA	0.0529059647159893	20.1659524302091	22.9304502428704
Unspecified/other endometriosis(U-EMs)	GCST90257024	rs62381872	C	G	C	G	-0.683832	-0.0200075	NA	0.0461448	FALSE	TRUE	TRUE	OKgyn2	171618123	0.711631	0.0541231	outcome	TRUE	reported	textfile	5.52533e-06	0.148122	365	exposure	TRUE	reported	y8hRt3	textfile	1	1	TRUE	NA	0.0551721041701478	21.196954389427	22.9304502428704
Unspecified/other endometriosis(U-EMs)	GCST90257024	rs62382228	G	A	G	A	0.607588	0.00804352	NA	0.187617	FALSE	FALSE	FALSE	OKgyn2	63883836	0.780405	0.0288513	outcome	TRUE	reported	textfile	1.88989e-09	0.0985444	382	exposure	TRUE	reported	y8hRt3	textfile	1	1	TRUE	NA	0.0905085740747461	37.8159234578976	22.9304502428704
Unspecified/other endometriosis(U-EMs)	GCST90257024	rs62510806	A	T	A	T	-0.371608	-0.0353058	NA	0.38482	FALSE	TRUE	TRUE	OKgyn2	86516630	0.126486	0.0231043	outcome	TRUE	reported	textfile	3.04968e-06	0.0782622	357	exposure	TRUE	reported	y8hRt3	textfile	1	1	TRUE	NA	0.0594020994791238	22.4195113591165	22.9304502428704
Unspecified/other endometriosis(U-EMs)	GCST90257024	rs7237015	T	C	T	C	-0.793759	-0.0627563	NA	0.0126479	FALSE	FALSE	FALSE	OKgyn2	78448390	0.536343	0.10149	outcome	TRUE	reported	textfile	1.99396e-06	0.16425	385	exposure	TRUE	reported	y8hRt3	textfile	1	1	TRUE	NA	0.0571912319723291	23.2329636594546	22.9304502428704
Unspecified/other endometriosis(U-EMs)	GCST90257024	rs73697452	C	T	C	T	-0.516527	-0.0385098	NA	0.171288	FALSE	FALSE	FALSE	OKgyn2	53815039	0.196009	0.0297831	outcome	TRUE	reported	textfile	3.95874e-06	0.110101	358	exposure	TRUE	reported	y8hRt3	textfile	1	1	TRUE	NA	0.0579174536955486	21.886206889722	22.9304502428704
Unspecified/other endometriosis(U-EMs)	GCST90257024	rs7898139	A	T	A	T	-0.491023	-0.0431665	NA	0.172998	FALSE	TRUE	TRUE	OKgyn2	54415957	0.14552	0.0296567	outcome	TRUE	reported	textfile	2.87011e-06	0.103209	373	exposure	TRUE	reported	y8hRt3	textfile	1	1	TRUE	NA	0.0572103375944811	22.5130122803818	22.9304502428704
Unspecified/other endometriosis(U-EMs)	GCST90257024	rs831073	G	A	G	A	-0.390481	-0.0433716	NA	0.346746	FALSE	FALSE	FALSE	OKgyn2	71379217	0.0678094	0.0237487	outcome	TRUE	reported	textfile	2.11532e-06	0.0809535	370	exposure	TRUE	reported	y8hRt3	textfile	1	1	TRUE	NA	0.0591618503528586	23.1406017475135	22.9304502428704
Unspecified/other endometriosis(U-EMs)	GCST90257024	rs9550142	A	T	A	T	0.451327	-0.00251463	NA	0.144127	FALSE	TRUE	TRUE	OKgyn2	112550248	0.937765	0.0322062	outcome	TRUE	reported	textfile	9.13218e-06	0.100253	380	exposure	TRUE	reported	y8hRt3	textfile	1	1	TRUE	NA	0.0506335258293309	20.1602576920642	22.9304502428704
Unspecified/other endometriosis(U-EMs)	GCST90257024	rs9553803	A	G	A	G	-0.590857	-0.00277917	NA	0.135358	FALSE	FALSE	FALSE	OKgyn2	26409245	0.932373	0.0327504	outcome	TRUE	reported	textfile	1.87042e-06	0.121922	385	exposure	TRUE	reported	y8hRt3	textfile	1	1	TRUE	NA	0.0574941850662429	23.3635406078833	22.9304502428704
Unspecified/other endometriosis(U-EMs)	GCST90257030	rs10204523	T	C	T	C	0.226695	0.0388153	NA	0.0936064	FALSE	FALSE	FALSE	LIikPO	122166260	0.316475	0.0387483	outcome	TRUE	reported	textfile	7.98408e-06	0.050602	1658	exposure	TRUE	reported	gWH0vb	textfile	1	1	TRUE	NA	0.0119601997024887	20.0458429927189	22.3222898979846
Unspecified/other endometriosis(U-EMs)	GCST90257030	rs10857590	A	G	A	G	-0.203561	-0.0504753	NA	0.272745	FALSE	FALSE	FALSE	LIikPO	48518500	0.0454098	0.0252271	outcome	TRUE	reported	textfile	5.70634e-06	0.044715	1615	exposure	TRUE	reported	gWH0vb	textfile	1	1	TRUE	NA	0.0126698811230558	20.6987691966035	22.3222898979846
Unspecified/other endometriosis(U-EMs)	GCST90257030	rs11607579	T	C	T	C	0.289387	0.0627208	NA	0.0634742	FALSE	FALSE	FALSE	LIikPO	11653570	0.17687	0.0464442	outcome	TRUE	reported	textfile	5.692e-06	0.0635675	1670	exposure	TRUE	reported	gWH0vb	textfile	1	1	TRUE	NA	0.012257866307018	20.6998570807766	22.3222898979846
Unspecified/other endometriosis(U-EMs)	GCST90257030	rs12789844	C	T	C	T	-0.276026	-0.0133776	NA	0.14013	FALSE	FALSE	FALSE	LIikPO	92322970	0.679249	0.032353	outcome	TRUE	reported	textfile	4.43219e-06	0.0599154	1526	exposure	TRUE	reported	gWH0vb	textfile	1	1	TRUE	NA	0.0137173405822629	21.1959795173833	22.3222898979846
Unspecified/other endometriosis(U-EMs)	GCST90257030	rs17623223	C	T	C	T	0.24776	0.0115584	NA	0.121207	FALSE	FALSE	FALSE	LIikPO	90688075	0.736835	0.0343951	outcome	TRUE	reported	textfile	8.65838e-06	0.0555234	1675	exposure	TRUE	reported	gWH0vb	textfile	1	1	TRUE	NA	0.0117479794811735	19.8880136482643	22.3222898979846
Unspecified/other endometriosis(U-EMs)	GCST90257030	rs4684309	G	A	G	A	0.189181	0.0663331	NA	0.237523	FALSE	FALSE	FALSE	LIikPO	17106471	0.0121453	0.0264497	outcome	TRUE	reported	textfile	9.70247e-06	0.0426325	1678	exposure	TRUE	reported	gWH0vb	textfile	1	1	TRUE	NA	0.011598844341108	19.6677867123072	22.3222898979846
Unspecified/other endometriosis(U-EMs)	GCST90257030	rs4735210	T	G	T	G	0.174464	-0.0239878	NA	0.368786	FALSE	FALSE	FALSE	LIikPO	90537171	0.302147	0.0232476	outcome	TRUE	reported	textfile	1.45556e-06	0.0360835	1670	exposure	TRUE	reported	gWH0vb	textfile	1	1	TRUE	NA	0.0138051333131067	23.349302601443	22.3222898979846
Unspecified/other endometriosis(U-EMs)	GCST90257030	rs4871373	A	G	A	G	-0.169928	-0.0173036	NA	0.291685	FALSE	FALSE	FALSE	LIikPO	123420457	0.482776	0.0246545	outcome	TRUE	reported	textfile	8.46533e-06	0.0380379	1655	exposure	TRUE	reported	gWH0vb	textfile	1	1	TRUE	NA	0.0119149752968028	19.9329548300068	22.3222898979846
Unspecified/other endometriosis(U-EMs)	GCST90257030	rs567988	A	G	A	G	-0.163648	-0.0236536	NA	0.400084	FALSE	FALSE	FALSE	LIikPO	117560126	0.303354	0.022981	outcome	TRUE	reported	textfile	6.38479e-06	0.0361391	1632	exposure	TRUE	reported	gWH0vb	textfile	1	1	TRUE	NA	0.0124086309952221	20.4801997637893	22.3222898979846
Unspecified/other endometriosis(U-EMs)	GCST90257030	rs6084653	G	C	G	C	0.237848	0.0126271	NA	0.42687	FALSE	TRUE	TRUE	LIikPO	4176425	0.579161	0.0227675	outcome	TRUE	reported	textfile	3.94247e-10	0.0377763	1605	exposure	TRUE	reported	gWH0vb	textfile	1	1	TRUE	NA	0.024103975785596	39.5930224384452	22.3222898979846
Unspecified/other endometriosis(U-EMs)	GCST90257030	rs78038368	G	A	G	A	-0.285102	0.0536752	NA	0.0783778	FALSE	FALSE	FALSE	LIikPO	11616132	0.202516	0.0421174	outcome	TRUE	reported	textfile	8.21406e-06	0.0637218	1620	exposure	TRUE	reported	gWH0vb	textfile	1	1	TRUE	NA	0.0122060683288196	19.9934600960926	22.3222898979846
Unspecified/other endometriosis(U-EMs)	GCST90257040	rs111941366	T	C	T	C	-0.290056	0.0358712	NA	0.414086	FALSE	FALSE	FALSE	bIWcVv	25409878	0.112742	0.0226176	outcome	TRUE	reported	textfile	3.1536e-10	0.0455992	945	exposure	TRUE	reported	AQWmoa	textfile	1	1	TRUE	NA	0.0410590880757433	40.3765441373558	24.3581980238234
Unspecified/other endometriosis(U-EMs)	GCST90257040	rs12165096	T	G	T	G	-0.232771	0.00121431	NA	0.266961	FALSE	FALSE	FALSE	bIWcVv	2159160	0.962088	0.025546	outcome	TRUE	reported	textfile	6.79837e-06	0.051417	907	exposure	TRUE	reported	AQWmoa	textfile	1	1	TRUE	NA	0.022096972804114	20.4496354255762	24.3581980238234
Unspecified/other endometriosis(U-EMs)	GCST90257040	rs12919935	C	T	C	T	0.272295	-0.0606342	NA	0.157251	FALSE	FALSE	FALSE	bIWcVv	86685151	0.0499885	0.0309348	outcome	TRUE	reported	textfile	8.57177e-06	0.0608412	950	exposure	TRUE	reported	AQWmoa	textfile	1	1	TRUE	NA	0.0206489782283968	19.9879623601244	24.3581980238234
Unspecified/other endometriosis(U-EMs)	GCST90257040	rs1535	G	A	G	A	-0.219318	-0.0101599	NA	0.411733	FALSE	FALSE	FALSE	bIWcVv	61830500	0.656219	0.0228241	outcome	TRUE	reported	textfile	2.55799e-06	0.0463382	950	exposure	TRUE	reported	AQWmoa	textfile	1	1	TRUE	NA	0.0230369389999738	22.3539855740509	24.3581980238234
Unspecified/other endometriosis(U-EMs)	GCST90257040	rs28482371	T	G	T	G	-0.219802	0.059119	NA	0.248195	FALSE	FALSE	FALSE	bIWcVv	172606192	0.0232242	0.0260468	outcome	TRUE	reported	textfile	3.51466e-06	0.0471009	947	exposure	TRUE	reported	AQWmoa	textfile	1	1	TRUE	NA	0.0224792022851536	21.7313495622084	24.3581980238234
Unspecified/other endometriosis(U-EMs)	GCST90257040	rs7203783	G	A	G	A	-0.247553	0.00542192	NA	0.235319	FALSE	FALSE	FALSE	bIWcVv	58811776	0.837365	0.0264142	outcome	TRUE	reported	textfile	4.50698e-06	0.053644	924	exposure	TRUE	reported	AQWmoa	textfile	1	1	TRUE	NA	0.0225281925177724	21.2497110836251	24.3581980238234
Unspecified/other endometriosis(U-EMs)	GCST90257053	rs10116081	C	T	C	T	0.2397	-0.0288762	NA	0.103819	FALSE	FALSE	FALSE	4K1rKq	69255305	0.436116	0.0370792	outcome	TRUE	reported	textfile	9.49632e-06	0.0539499	1583	exposure	TRUE	reported	RFSMi6	textfile	1	1	TRUE	NA	0.0123166219186126	19.7154064606744	27.2320628903268
Unspecified/other endometriosis(U-EMs)	GCST90257053	rs113692313	A	G	A	G	-0.269739	0.0193749	NA	0.183977	FALSE	FALSE	FALSE	4K1rKq	121630575	0.506835	0.0291891	outcome	TRUE	reported	textfile	1.67913e-07	0.0513171	1541	exposure	TRUE	reported	RFSMi6	textfile	1	1	TRUE	NA	0.0176133947330381	27.5930212696449	27.2320628903268
Unspecified/other endometriosis(U-EMs)	GCST90257053	rs11860700	T	C	T	C	-0.203703	0.0798718	NA	0.172214	FALSE	FALSE	FALSE	4K1rKq	17798629	0.00626354	0.0292179	outcome	TRUE	reported	textfile	3.25202e-06	0.0436174	1678	exposure	TRUE	reported	RFSMi6	textfile	1	1	TRUE	NA	0.0128314185095267	21.7849897425796	27.2320628903268
Unspecified/other endometriosis(U-EMs)	GCST90257053	rs11998005	T	C	T	C	-0.224155	0.00540487	NA	0.122413	FALSE	FALSE	FALSE	4K1rKq	70423641	0.875351	0.0344555	outcome	TRUE	reported	textfile	3.65365e-06	0.0482474	1675	exposure	TRUE	reported	RFSMi6	textfile	1	1	TRUE	NA	0.0127225289426847	21.5590769009615	27.2320628903268
Unspecified/other endometriosis(U-EMs)	GCST90257053	rs133415	T	G	T	G	-0.231029	0.0517539	NA	0.18667	FALSE	FALSE	FALSE	4K1rKq	35410245	0.073247	0.028892	outcome	TRUE	reported	textfile	5.36272e-06	0.0506002	1602	exposure	TRUE	reported	RFSMi6	textfile	1	1	TRUE	NA	0.0128455039167368	20.8202529070438	27.2320628903268
Unspecified/other endometriosis(U-EMs)	GCST90257053	rs1565949	A	G	A	G	0.2458	0.0277869	NA	0.095507	FALSE	FALSE	FALSE	4K1rKq	76325483	0.4659	0.0381078	outcome	TRUE	reported	textfile	7.87935e-06	0.0548223	1575	exposure	TRUE	reported	RFSMi6	textfile	1	1	TRUE	NA	0.0126026149673834	20.0769352280989	27.2320628903268
Unspecified/other endometriosis(U-EMs)	GCST90257053	rs2044366	C	A	C	A	-0.190935	0.023748	NA	0.220388	FALSE	FALSE	FALSE	4K1rKq	112655035	0.38093	0.0271039	outcome	TRUE	reported	textfile	2.29926e-06	0.0402596	1609	exposure	TRUE	reported	RFSMi6	textfile	1	1	TRUE	NA	0.0137862825352213	22.4642545948888	27.2320628903268
Unspecified/other endometriosis(U-EMs)	GCST90257053	rs2400131	T	C	T	C	-0.185746	0.0125277	NA	0.255097	FALSE	FALSE	FALSE	4K1rKq	105738550	0.628433	0.0258873	outcome	TRUE	reported	textfile	5.78299e-06	0.0408233	1573	exposure	TRUE	reported	RFSMi6	textfile	1	1	TRUE	NA	0.012990189009402	20.6761743465232	27.2320628903268
Unspecified/other endometriosis(U-EMs)	GCST90257053	rs281920	C	T	C	T	-0.232061	-0.0492468	NA	0.0837059999999999	FALSE	FALSE	FALSE	4K1rKq	132120615	0.2251	0.0405965	outcome	TRUE	reported	textfile	2.21959e-06	0.0488536	1584	exposure	TRUE	reported	RFSMi6	textfile	1	1	TRUE	NA	0.0140447241065729	22.535254975399	27.2320628903268
Unspecified/other endometriosis(U-EMs)	GCST90257053	rs35926495	T	C	T	C	-0.251076	0.0360717	NA	0.337788	FALSE	FALSE	FALSE	4K1rKq	50218231	0.129348	0.0237833	outcome	TRUE	reported	textfile	1.47976e-14	0.032354	1664	exposure	TRUE	reported	RFSMi6	textfile	1	1	TRUE	NA	0.0349269999382424	60.1495160403868	27.2320628903268
Unspecified/other endometriosis(U-EMs)	GCST90257053	rs445	T	C	T	C	0.295873	-0.0750349	NA	0.0592724	FALSE	FALSE	FALSE	4K1rKq	92779056	0.119416	0.0481849	outcome	TRUE	reported	textfile	3.13223e-10	0.0467389	1702	exposure	TRUE	reported	RFSMi6	textfile	1	1	TRUE	NA	0.0230031496246761	40.026080275414	27.2320628903268
Unspecified/other endometriosis(U-EMs)	GCST90257053	rs4841819	A	G	A	G	-0.221801	0.00149999	NA	0.524248	FALSE	FALSE	TRUE	4K1rKq	7043498	0.946835	0.0224949	outcome	TRUE	reported	textfile	7.55185e-12	0.0321438	1567	exposure	FALSE	reported	RFSMi6	textfile	1	1	TRUE	NA	0.0294892626396559	47.5529989050766	27.2320628903268
Unspecified/other endometriosis(U-EMs)	GCST90257053	rs62135410	G	A	G	A	0.189159	0.00155491	NA	0.258403	FALSE	FALSE	FALSE	4K1rKq	43130870	0.951765	0.025705	outcome	TRUE	reported	textfile	3.71329e-08	0.0342044	1670	exposure	TRUE	reported	RFSMi6	textfile	1	1	TRUE	NA	0.0179842384778567	30.5470756748018	27.2320628903268
Unspecified/other endometriosis(U-EMs)	GCST90257053	rs658977	A	G	A	G	-0.185732	-0.0648373	NA	0.165332	FALSE	FALSE	FALSE	4K1rKq	55546656	0.0327295	0.0303633	outcome	TRUE	reported	textfile	5.93741e-06	0.0408819	1703	exposure	TRUE	reported	RFSMi6	textfile	1	1	TRUE	NA	0.0119747028105792	20.6158380142064	27.2320628903268
Unspecified/other endometriosis(U-EMs)	GCST90257053	rs7764187	A	C	A	C	-0.151108	0.00078572	NA	0.379299	FALSE	FALSE	FALSE	4K1rKq	135162604	0.972886	0.0231168	outcome	TRUE	reported	textfile	3.90638e-06	0.0326233	1677	exposure	TRUE	reported	RFSMi6	textfile	1	1	TRUE	NA	0.0126317990714387	21.4289496307069	27.2320628903268
Unspecified/other endometriosis(U-EMs)	GCST90257053	rs78902092	A	C	A	C	0.294301	-0.0925818	NA	0.0662196	FALSE	FALSE	FALSE	4K1rKq	99503960	0.041062	0.0453186	outcome	TRUE	reported	textfile	3.1272e-08	0.0529249	1678	exposure	TRUE	reported	RFSMi6	textfile	1	1	TRUE	NA	0.0180942763310133	30.8848460700099	27.2320628903268
Unspecified/other endometriosis(U-EMs)	GCST90257053	rs877943	G	A	G	A	0.153782	-0.0411665	NA	0.195542	FALSE	FALSE	FALSE	4K1rKq	86153874	0.148406	0.0284852	outcome	TRUE	reported	textfile	5.89065e-06	0.0338342	1668	exposure	TRUE	reported	RFSMi6	textfile	1	1	TRUE	NA	0.0122336865796944	20.6337	27.2320628903268
Unspecified/other endometriosis(U-EMs)	GCST90257053	rs915125	T	C	T	C	0.162341	-0.0287303	NA	0.30657	FALSE	FALSE	FALSE	4K1rKq	81753659	0.243775	0.0246484	outcome	TRUE	reported	textfile	4.60691e-06	0.0353093	1627	exposure	TRUE	reported	RFSMi6	textfile	1	1	TRUE	NA	0.0128257999440052	21.1127123336755	27.2320628903268
Unspecified/other endometriosis(U-EMs)	GCST90257073	rs10890632	C	T	C	T	-0.673978	-0.0194461	NA	0.355042	FALSE	FALSE	FALSE	4tYvz0	107034528	0.407693	0.0234868	outcome	TRUE	reported	textfile	4.68254e-06	0.144603	333	exposure	TRUE	reported	zlyz9A	textfile	1	1	TRUE	NA	0.0612415879285772	21.5933783854251	23.1503860447106
Unspecified/other endometriosis(U-EMs)	GCST90257073	rs10915565	T	C	T	C	-0.708437	0.0145236	NA	0.336359	FALSE	FALSE	FALSE	4tYvz0	4000136	0.543024	0.0238777	outcome	TRUE	reported	textfile	9.90598e-06	0.157766	346	exposure	TRUE	reported	zlyz9A	textfile	1	1	TRUE	NA	0.0550680953108992	20.0473967414425	23.1503860447106
Unspecified/other endometriosis(U-EMs)	GCST90257073	rs112675090	G	A	G	A	-1.27566	0.00674616	NA	0.204973	FALSE	FALSE	FALSE	4tYvz0	105758583	0.809503	0.0279845	outcome	TRUE	reported	textfile	6.57569e-08	0.230209	323	exposure	TRUE	reported	zlyz9A	textfile	1	1	TRUE	NA	0.0868125824637304	30.5160128531345	23.1503860447106
Unspecified/other endometriosis(U-EMs)	GCST90257073	rs12612130	T	G	T	G	-0.704164	-0.0305991	NA	0.417699	FALSE	FALSE	FALSE	4tYvz0	102062825	0.181443	0.022898	outcome	TRUE	reported	textfile	5.33679e-06	0.152038	335	exposure	TRUE	reported	zlyz9A	textfile	1	1	TRUE	NA	0.0601788322207815	21.3227280003422	23.1503860447106
Unspecified/other endometriosis(U-EMs)	GCST90257073	rs17007657	T	A	T	A	-0.625137	0.000822889	NA	0.458895	FALSE	TRUE	TRUE	4tYvz0	122385294	0.970896	0.0225547	outcome	TRUE	reported	textfile	7.3775e-06	0.137217	350	exposure	TRUE	reported	zlyz9A	textfile	1	1	TRUE	NA	0.0559818040171833	20.6369621696724	23.1503860447106
Unspecified/other endometriosis(U-EMs)	GCST90257073	rs2077703	T	C	T	C	0.699342	-0.0253289	NA	0.436005	FALSE	FALSE	FALSE	4tYvz0	95727239	0.26402	0.022677	outcome	TRUE	reported	textfile	2.10089e-06	0.144672	336	exposure	TRUE	reported	zlyz9A	textfile	1	1	TRUE	NA	0.0650236857917453	23.2283007862438	23.1503860447106
Unspecified/other endometriosis(U-EMs)	GCST90257073	rs28480650	T	A	T	A	-0.992424	0.017789	NA	0.0895383	FALSE	TRUE	TRUE	4tYvz0	78251668	0.653517	0.0396296	outcome	TRUE	reported	textfile	6.36563e-06	0.21622	345	exposure	TRUE	reported	zlyz9A	textfile	1	1	TRUE	NA	0.0575495861780984	20.9448770668353	23.1503860447106
Unspecified/other endometriosis(U-EMs)	GCST90257073	rs28673869	G	A	G	A	-1.02121	-0.0182828	NA	0.0568336	FALSE	FALSE	FALSE	4tYvz0	76277552	0.707571	0.0487386	outcome	TRUE	reported	textfile	4.92108e-06	0.219654	336	exposure	TRUE	reported	zlyz9A	textfile	1	1	TRUE	NA	0.0604416568703576	21.4861733093183	23.1503860447106
Unspecified/other endometriosis(U-EMs)	GCST90257073	rs4793937	A	G	A	G	-0.859429	0.0464477	NA	0.185398	FALSE	FALSE	FALSE	4tYvz0	48586488	0.108798	0.0289642	outcome	TRUE	reported	textfile	3.33126e-06	0.181553	339	exposure	TRUE	reported	zlyz9A	textfile	1	1	TRUE	NA	0.0620032942047681	22.2763150636995	23.1503860447106
Unspecified/other endometriosis(U-EMs)	GCST90257073	rs503075	C	T	C	T	-1.10594	0.0247239	NA	0.083454	FALSE	FALSE	FALSE	4tYvz0	39703869	0.542025	0.0405473	outcome	TRUE	reported	textfile	2.61795e-07	0.210334	354	exposure	TRUE	reported	zlyz9A	textfile	1	1	TRUE	NA	0.0724406928588037	27.4905590294695	23.1503860447106
Unspecified/other endometriosis(U-EMs)	GCST90257073	rs55798274	T	C	T	C	-1.3348	0.0243622	NA	0.0454273	FALSE	FALSE	FALSE	4tYvz0	128088118	0.651879	0.0539997	outcome	TRUE	reported	textfile	4.84722e-06	0.287088	348	exposure	TRUE	reported	zlyz9A	textfile	1	1	TRUE	NA	0.0584857381402189	21.4931055388829	23.1503860447106
Unspecified/other endometriosis(U-EMs)	GCST90257073	rs59411487	G	T	G	T	-0.904417	0.0605613	NA	0.119702	FALSE	FALSE	FALSE	4tYvz0	29421314	0.0797811	0.0345679	outcome	TRUE	reported	textfile	3.27404e-06	0.190937	342	exposure	TRUE	reported	zlyz9A	textfile	1	1	TRUE	NA	0.0615651931351606	22.3054020511938	23.1503860447106
Unspecified/other endometriosis(U-EMs)	GCST90257073	rs77883021	G	T	G	T	-1.09216	0.0270621	NA	0.153286	FALSE	FALSE	FALSE	4tYvz0	125936312	0.386201	0.0312305	outcome	TRUE	reported	textfile	6.31894e-07	0.214749	336	exposure	TRUE	reported	zlyz9A	textfile	1	1	TRUE	NA	0.0714765881817587	25.7109084691346	23.1503860447106
Unspecified/other endometriosis(U-EMs)	GCST90257073	rs80353904	C	A	C	A	-1.49387	0.0673125	NA	0.0502454	FALSE	FALSE	FALSE	4tYvz0	9744225	0.188271	0.0511606	outcome	TRUE	reported	textfile	5.16296e-07	0.291647	351	exposure	TRUE	reported	zlyz9A	textfile	1	1	TRUE	NA	0.0695499067440611	26.0872857444065	23.1503860447106
Unspecified/other endometriosis(U-EMs)	GCST90257073	rs897340	A	T	A	T	-0.684225	0.0322712	NA	0.430209	FALSE	TRUE	TRUE	4tYvz0	25696818	0.155658	0.0227289	outcome	TRUE	reported	textfile	3.55547e-06	0.145079	352	exposure	TRUE	reported	zlyz9A	textfile	1	1	TRUE	NA	0.059434054305435	22.1163854614585	23.1503860447106
Unspecified/other endometriosis(U-EMs)	GCST90257076	rs10967504	C	T	C	T	-0.228527	0.0269485	NA	0.163041	FALSE	FALSE	FALSE	5Oc0le	26736257	0.378746	0.030616	outcome	TRUE	reported	textfile	3.26066e-06	0.0488944	1333	exposure	TRUE	reported	C9aQhL	textfile	1	1	TRUE	NA	0.0161237889621102	21.8124626531317	28.0694426684231
Unspecified/other endometriosis(U-EMs)	GCST90257076	rs111489599	G	C	G	C	0.262359	-0.00803612	NA	0.185103	FALSE	TRUE	TRUE	5Oc0le	36161018	0.781873	0.0290239	outcome	TRUE	reported	textfile	9.33455e-06	0.0589591	1313	exposure	TRUE	reported	C9aQhL	textfile	1	1	TRUE	NA	0.0148567866443371	19.7709805302127	28.0694426684231
Unspecified/other endometriosis(U-EMs)	GCST90257076	rs12518871	T	C	T	C	0.182716	0.0256235	NA	0.447688	FALSE	FALSE	FALSE	5Oc0le	36634230	0.259053	0.0227031	outcome	TRUE	reported	textfile	5.62977e-06	0.0400739	1277	exposure	TRUE	reported	C9aQhL	textfile	1	1	TRUE	NA	0.0160186498362446	20.7562658965162	28.0694426684231
Unspecified/other endometriosis(U-EMs)	GCST90257076	rs1793821	T	C	T	C	0.264648	-0.0288066	NA	0.0858083	FALSE	FALSE	FALSE	5Oc0le	131149976	0.479414	0.0407307	outcome	TRUE	reported	textfile	5.11794e-06	0.0577895	1295	exposure	TRUE	reported	C9aQhL	textfile	1	1	TRUE	NA	0.0159364915816377	20.9395871697106	28.0694426684231
Unspecified/other endometriosis(U-EMs)	GCST90257076	rs1978940	T	G	T	G	0.231405	-0.00370827	NA	0.185706	FALSE	FALSE	FALSE	5Oc0le	77320760	0.898623	0.029107	outcome	TRUE	reported	textfile	5.46986e-06	0.0506873	1295	exposure	TRUE	reported	C9aQhL	textfile	1	1	TRUE	NA	0.0158395665816263	20.8101838832372	28.0694426684231
Unspecified/other endometriosis(U-EMs)	GCST90257076	rs28662301	T	C	T	C	-0.299781	0.0356924	NA	0.173353	FALSE	FALSE	FALSE	5Oc0le	88060807	0.231158	0.0298087	outcome	TRUE	reported	textfile	1.98235e-06	0.062771	1393	exposure	TRUE	reported	C9aQhL	textfile	1	1	TRUE	NA	0.0161096351359631	22.7754059541189	28.0694426684231
Unspecified/other endometriosis(U-EMs)	GCST90257076	rs36072512	C	T	C	T	-0.323041	0.0215009	NA	0.0656133	FALSE	FALSE	FALSE	5Oc0le	59700641	0.637212	0.0455913	outcome	TRUE	reported	textfile	3.21695e-06	0.0690804	1359	exposure	TRUE	reported	C9aQhL	textfile	1	1	TRUE	NA	0.0158362917492623	21.835643525146	28.0694426684231
Unspecified/other endometriosis(U-EMs)	GCST90257076	rs371739	T	C	T	C	0.237633	-0.0400661	NA	0.145896	FALSE	FALSE	FALSE	5Oc0le	5684514	0.207754	0.0318044	outcome	TRUE	reported	textfile	1.23415e-06	0.0487756	1388	exposure	TRUE	reported	C9aQhL	textfile	1	1	TRUE	NA	0.0168133695575573	23.701837967719	28.0694426684231
Unspecified/other endometriosis(U-EMs)	GCST90257076	rs4984834	A	G	A	G	-0.309313	0.00475243	NA	0.075477	FALSE	FALSE	FALSE	5Oc0le	1426464	0.911331	0.0426763	outcome	TRUE	reported	textfile	2.81669e-08	0.0553857	1401	exposure	TRUE	reported	C9aQhL	textfile	1	1	TRUE	NA	0.0217771339971807	31.1444472633785	28.0694426684231
Unspecified/other endometriosis(U-EMs)	GCST90257076	rs5743618	A	C	A	C	0.365756	-0.0574507	NA	0.151957	FALSE	FALSE	FALSE	5Oc0le	38797027	0.06925	0.0316222	outcome	TRUE	reported	textfile	4.73959e-18	0.0416098	1299	exposure	TRUE	reported	C9aQhL	textfile	1	1	TRUE	NA	0.0561421576374163	77.1476	28.0694426684231
Unspecified/other endometriosis(U-EMs)	GCST90257077	rs12043148	A	C	A	C	-0.190147	-0.00655921	NA	0.288772	FALSE	FALSE	FALSE	Y2MQpG	3388749	0.791901	0.0248602	outcome	TRUE	reported	textfile	6.34727e-06	0.041947	1330	exposure	TRUE	reported	P83ODt	textfile	1	1	TRUE	NA	0.0152148264895335	20.5174591592141	56.2780615243437
Unspecified/other endometriosis(U-EMs)	GCST90257077	rs12861680	T	C	T	C	0.255266	-0.0168584	NA	0.0654185	FALSE	FALSE	FALSE	Y2MQpG	108504541	0.710896	0.0454829	outcome	TRUE	reported	textfile	3.86174e-06	0.0550445	1404	exposure	TRUE	reported	P83ODt	textfile	1	1	TRUE	NA	0.0150865194758209	21.4752876504889	56.2780615243437
Unspecified/other endometriosis(U-EMs)	GCST90257077	rs13278698	C	T	C	T	0.174839	0.0166077	NA	0.330869	FALSE	FALSE	FALSE	Y2MQpG	95221847	0.489225	0.0240155	outcome	TRUE	reported	textfile	7.69513e-06	0.0389315	1376	exposure	TRUE	reported	P83ODt	textfile	1	1	TRUE	NA	0.0144456306782912	20.1392202904365	56.2780615243437
Unspecified/other endometriosis(U-EMs)	GCST90257077	rs1372053	T	G	T	G	-0.224457	-0.00227498	NA	0.228947	FALSE	FALSE	FALSE	Y2MQpG	190320999	0.932069	0.0266885	outcome	TRUE	reported	textfile	8.25992e-06	0.050153	1388	exposure	TRUE	reported	P83ODt	textfile	1	1	TRUE	NA	0.0142252755563789	20.000748073825	56.2780615243437
Unspecified/other endometriosis(U-EMs)	GCST90257077	rs2302903	A	G	A	G	0.163751	0.0370051	NA	0.353635	FALSE	FALSE	FALSE	Y2MQpG	31317422	0.115156	0.0234888	outcome	TRUE	reported	textfile	4.11455e-06	0.0354109	1390	exposure	TRUE	reported	P83ODt	textfile	1	1	TRUE	NA	0.0151512591199755	21.3534797635365	56.2780615243437
Unspecified/other endometriosis(U-EMs)	GCST90257077	rs2617421	T	G	T	G	-0.156913	-0.0363368	NA	0.403434	FALSE	FALSE	FALSE	Y2MQpG	16558293	0.112084	0.0228692	outcome	TRUE	reported	textfile	8.75029e-06	0.0351599	1395	exposure	TRUE	reported	P83ODt	textfile	1	1	TRUE	NA	0.0140764014190773	19.8883840542998	56.2780615243437
Unspecified/other endometriosis(U-EMs)	GCST90257077	rs28699555	A	G	A	G	-0.229181	-0.0363307	NA	0.143751	FALSE	FALSE	FALSE	Y2MQpG	2798957	0.259772	0.0322387	outcome	TRUE	reported	textfile	3.51479e-06	0.0492053	1370	exposure	TRUE	reported	P83ODt	textfile	1	1	TRUE	NA	0.015587978340614	21.6620214917879	56.2780615243437
Unspecified/other endometriosis(U-EMs)	GCST90257077	rs5743618	A	C	A	C	-0.713137	-0.0574507	NA	0.151957	FALSE	FALSE	FALSE	Y2MQpG	38797027	0.06925	0.0316222	outcome	TRUE	reported	textfile	2.20432e-79	0.0351929	1301	exposure	TRUE	reported	P83ODt	textfile	1	1	TRUE	NA	0.239899587059587	409.98473133948	56.2780615243437
Unspecified/other endometriosis(U-EMs)	GCST90257077	rs6010492	G	A	G	A	0.186492	-0.0163357	NA	0.253159	FALSE	FALSE	FALSE	Y2MQpG	48725765	0.528093	0.0258919	outcome	TRUE	reported	textfile	4.24112e-06	0.0403797	1352	exposure	TRUE	reported	P83ODt	textfile	1	1	TRUE	NA	0.0155317101486158	21.2986125777567	56.2780615243437
Unspecified/other endometriosis(U-EMs)	GCST90257077	rs75427220	A	T	A	T	-0.363512	0.0602056	NA	0.0742025	FALSE	TRUE	TRUE	Y2MQpG	29250925	0.16203	0.0430571	outcome	TRUE	reported	textfile	3.71819e-06	0.0782296	1312	exposure	TRUE	reported	P83ODt	textfile	1	1	TRUE	NA	0.016190947486106	21.5592051654752	56.2780615243437
Unspecified/other endometriosis(U-EMs)	GCST90257077	rs75747916	G	C	G	C	0.337315	0.0294756	NA	0.119182	FALSE	TRUE	TRUE	Y2MQpG	28856370	0.393834	0.0345679	outcome	TRUE	reported	textfile	4.53112e-06	0.0732378	1270	exposure	TRUE	reported	P83ODt	textfile	1	1	TRUE	NA	0.0164286872034465	21.1795272014802	56.2780615243437
Unspecified/other endometriosis(U-EMs)	GCST90257086	rs11182288	A	C	A	C	0.311495	0.183827	NA	0.0180262	FALSE	FALSE	FALSE	vk2D4Z	43825050	0.0303256	0.0848767	outcome	TRUE	reported	textfile	9.29389e-07	0.0632082	1424	exposure	TRUE	reported	Bjp7fu	textfile	1	1	TRUE	NA	0.0167687616876822	24.2518526575839	22.4920642209084
Unspecified/other endometriosis(U-EMs)	GCST90257086	rs11603316	G	A	G	A	0.187875	0.0119231	NA	0.362551	FALSE	FALSE	FALSE	vk2D4Z	94150764	0.610131	0.0233838	outcome	TRUE	reported	textfile	7.54523e-07	0.037808	1435	exposure	TRUE	reported	Bjp7fu	textfile	1	1	TRUE	NA	0.0169164452973271	24.6583985614543	22.4920642209084
Unspecified/other endometriosis(U-EMs)	GCST90257086	rs12726654	C	G	C	G	0.197256	0.0409459	NA	0.200617	FALSE	TRUE	TRUE	vk2D4Z	17405554	0.144759	0.0280779	outcome	TRUE	reported	textfile	7.09379e-06	0.0437491	1353	exposure	TRUE	reported	Bjp7fu	textfile	1	1	TRUE	NA	0.0148029242045212	20.2992386920764	22.4920642209084
Unspecified/other endometriosis(U-EMs)	GCST90257086	rs1360963	G	A	G	A	0.228059	-0.0384058	NA	0.183841	FALSE	FALSE	FALSE	vk2D4Z	209403	0.186776	0.0290914	outcome	TRUE	reported	textfile	6.79606e-07	0.045691	1345	exposure	TRUE	reported	Bjp7fu	textfile	1	1	TRUE	NA	0.0181861173558659	24.8763600114836	22.4920642209084
Unspecified/other endometriosis(U-EMs)	GCST90257086	rs1432474	T	C	T	C	0.209008	0.0043869	NA	0.331145	FALSE	FALSE	FALSE	vk2D4Z	94983628	0.854516	0.0239251	outcome	TRUE	reported	textfile	1.92412e-08	0.0369812	1415	exposure	TRUE	reported	Bjp7fu	textfile	1	1	TRUE	NA	0.0220756072719024	31.8969782399844	22.4920642209084
Unspecified/other endometriosis(U-EMs)	GCST90257086	rs191830	C	A	C	A	0.25149	0.0515282	NA	0.155987	FALSE	FALSE	FALSE	vk2D4Z	22334481	0.0954026	0.0309004	outcome	TRUE	reported	textfile	5.72673e-06	0.0552199	1380	exposure	TRUE	reported	Bjp7fu	textfile	1	1	TRUE	NA	0.0148078520145221	20.711919109116	22.4920642209084
Unspecified/other endometriosis(U-EMs)	GCST90257086	rs1935129	T	C	T	C	0.375795	0.0646969	NA	0.0587978	FALSE	FALSE	FALSE	vk2D4Z	128448127	0.177156	0.0479392	outcome	TRUE	reported	textfile	9.90582e-06	0.0847232	1416	exposure	TRUE	reported	Bjp7fu	textfile	1	1	TRUE	NA	0.0137038120838222	19.646421150085	22.4920642209084
Unspecified/other endometriosis(U-EMs)	GCST90257086	rs2773968	A	T	A	T	0.176368	0.0145144	NA	0.496621	FALSE	TRUE	TRUE	vk2D4Z	31965097	0.520177	0.0225704	outcome	TRUE	reported	textfile	8.70119e-06	0.0394997	1321	exposure	TRUE	reported	Bjp7fu	textfile	1	1	TRUE	NA	0.0148676978944143	19.9064567072034	22.4920642209084
Unspecified/other endometriosis(U-EMs)	GCST90257086	rs520239	T	C	T	C	-0.214072	-0.0158011	NA	0.249183	FALSE	FALSE	FALSE	vk2D4Z	125742870	0.543665	0.0260194	outcome	TRUE	reported	textfile	4.82429e-06	0.0466286	1366	exposure	TRUE	reported	Bjp7fu	textfile	1	1	TRUE	NA	0.0151954762557669	21.0464402966624	22.4920642209084
Unspecified/other endometriosis(U-EMs)	GCST90257086	rs77992699	C	T	C	T	-0.343719	-0.082712	NA	0.0568671	FALSE	FALSE	FALSE	vk2D4Z	127198109	0.0864848	0.0482499	outcome	TRUE	reported	textfile	8.73873e-06	0.0770216	1437	exposure	TRUE	reported	Bjp7fu	textfile	1	1	TRUE	NA	0.0136693470218315	19.8873602043091	22.4920642209084
Unspecified/other endometriosis(U-EMs)	GCST90257086	rs9609518	G	C	G	C	0.194553	0.012416	NA	0.249635	FALSE	TRUE	TRUE	vk2D4Z	32381219	0.632087	0.025932	outcome	TRUE	reported	textfile	7.32794e-06	0.0432232	1405	exposure	TRUE	reported	Bjp7fu	textfile	1	1	TRUE	NA	0.0142150338268717	20.2312808000345	22.4920642209084

## Sheet: Table2
		id.exposure	id.outcome	outcome	exposure	method	Q	Q_df	Q_pval
EMs	GCST90257051	ehXFbX	zWGghR	outcome	exposure	MR Egger	24.9740177640644	10	0.00539497227173861
EMs	GCST90257051	ehXFbX	zWGghR	outcome	exposure	Inverse variance weighted	27.0194064405555	11	0.00456431484072962
EMs	GCST90257053	EgGAvj	KMQksX	outcome	exposure	MR Egger	29.0479615477597	16	0.0236147194133158
EMs	GCST90257053	EgGAvj	KMQksX	outcome	exposure	Inverse variance weighted	31.7382256393929	17	0.0162148868287367
EMs	GCST90257054	0KQFbj	Foootf	outcome	exposure	MR Egger	16.7477423246452	8	0.0328456724874181
EMs	GCST90257054	0KQFbj	Foootf	outcome	exposure	Inverse variance weighted	19.1658093941598	9	0.0238193890843342
EMs	GCST90257077	du0Up3	U3DakF	outcome	exposure	MR Egger	4.83488452981767	9	0.848457648783788
EMs	GCST90257077	du0Up3	U3DakF	outcome	exposure	Inverse variance weighted	5.3534714417033	10	0.866350463926693
Endometriosis of fallopian tube(EMsOFT)	GCST90257064	adHG4x	brltFw	outcome	exposure	MR Egger	2.96217696491398	4	0.564174818093258
Endometriosis of fallopian tube(EMsOFT)	GCST90257064	adHG4x	brltFw	outcome	exposure	Inverse variance weighted	3.94474936406005	5	0.557397860391887
Endometriosis of fallopian tube(EMsOFT)	GCST90257082 1	HwyDmD	Qbmjts	outcome	exposure	MR Egger	2.67056892783899	4	0.614374406484299
Endometriosis of fallopian tube(EMsOFT)	GCST90257082 2	HwyDmD	Qbmjts	outcome	exposure	Inverse variance weighted	2.67061268006631	5	0.750609297174283
Endometriosis of intestine(EMsOI)	GCST90257025	JqfOiB	CM82VZ	outcome	exposure	MR Egger	2.80915702552385	7	0.902077677524703
Endometriosis of intestine(EMsOI)	GCST90257025	JqfOiB	CM82VZ	outcome	exposure	Inverse variance weighted	3.3114748194236	8	0.913318672051795
Endometriosis of intestine(EMsOI)	GCST90257051	AtmDtb	xaNKoh	outcome	exposure	MR Egger	2.79119560441437	10	0.985919757498642
Endometriosis of intestine(EMsOI)	GCST90257051	AtmDtb	xaNKoh	outcome	exposure	Inverse variance weighted	3.62618753067747	11	0.979605705649867
Endometriosis of intestine(EMsOI)	GCST90257057	RJMTlY	6a2ubk	outcome	exposure	MR Egger	7.57310344270631	8	0.476240083145177
Endometriosis of intestine(EMsOI)	GCST90257057	RJMTlY	6a2ubk	outcome	exposure	Inverse variance weighted	8.64258209138987	9	0.47089910661441
Endometriosis of intestine(EMsOI)	GCST90257058	GGliX4	a4DAaj	outcome	exposure	MR Egger	2.64600996256509	4	0.618694675045452
Endometriosis of intestine(EMsOI)	GCST90257058	GGliX4	a4DAaj	outcome	exposure	Inverse variance weighted	4.20977446551236	5	0.519625858421916
Endometriosis of intestine(EMsOI)	GCST90257079	pmb5ko	rgktOI	outcome	exposure	MR Egger	3.97124633048685	4	0.409911221928594
Endometriosis of intestine(EMsOI)	GCST90257079	pmb5ko	rgktOI	outcome	exposure	Inverse variance weighted	4.49451124810177	5	0.480618150050067
Endometriosis of intestine(EMsOI)	GCST90257081	ZySDjw	OK2B4M	outcome	exposure	MR Egger	4.85051792439583	11	0.938189017205104
Endometriosis of intestine(EMsOI)	GCST90257081	ZySDjw	OK2B4M	outcome	exposure	Inverse variance weighted	4.85280155341055	12	0.962715483792735
Endometriosis of ovary(EMsOO)	GCST90257060	5T2tLh	GkYjjY	outcome	exposure	MR Egger	4.1304988302637	7	0.764629831187257	0.764629831187257
Endometriosis of ovary(EMsOO)	GCST90257060	5T2tLh	GkYjjY	outcome	exposure	Inverse variance weighted	4.13243136853385	8	0.844981642622944	0.844981642622944
Endometriosis of ovary(EMsOO)	GCST90257071	8Jfgtv	lRKhT3	outcome	exposure	MR Egger	12.3793001613478	13	0.496813299383049	0.496813299383049
Endometriosis of ovary(EMsOO)	GCST90257071	8Jfgtv	lRKhT3	outcome	exposure	Inverse variance weighted	13.3823625459944	14	0.496661507970613	0.496661507970613
Endometriosis of ovary(EMsOO)	GCST90257077	AxcPPT	rOI6c1	outcome	exposure	MR Egger	5.70745402055458	9	0.768802770676945	0.768802770676945
Endometriosis of ovary(EMsOO)	GCST90257077	AxcPPT	rOI6c1	outcome	exposure	Inverse variance weighted	6.15180139881454	10	0.802352317566399	0.802352317566399
Endometriosis of ovary(EMsOO)	GCST90257095	2LdsUL	v5eZ5X	outcome	exposure	MR Egger	1.44032940629385	5	0.919851359978419	0.919851359978419
Endometriosis of ovary(EMsOO)	GCST90257095	2LdsUL	v5eZ5X	outcome	exposure	Inverse variance weighted	2.33437988041725	6	0.886523262588067	0.886523262588067
Endometriosis of pelvic peritoneum(EMsOPP)	GCST90257051	3ipOAi	jXIQV2	outcome	exposure	MR Egger	17.0611068871922	10	0.073022728647811
Endometriosis of pelvic peritoneum(EMsOPP)	GCST90257051	3ipOAi	jXIQV2	outcome	exposure	Inverse variance weighted	21.2381531020718	11	0.0309860093310699
Endometriosis of pelvic peritoneum(EMsOPP)	GCST90257054	fVs4zg	MIWLXS	outcome	exposure	MR Egger	8.35094573024722	8	0.399960818198106
Endometriosis of pelvic peritoneum(EMsOPP)	GCST90257054	fVs4zg	MIWLXS	outcome	exposure	Inverse variance weighted	9.05741440548181	9	0.431991312334906
Endometriosis of pelvic peritoneum(EMsOPP)	GCST90257092	M7EA8K	sjMmjX	outcome	exposure	MR Egger	20.8385129416143	15	0.142068720584543
Endometriosis of pelvic peritoneum(EMsOPP)	GCST90257092	M7EA8K	sjMmjX	outcome	exposure	Inverse variance weighted	21.2363220821461	16	0.169604447413627
Endometriosis of pelvic peritoneum(EMsOPP)	GCST90257094	gyGE1Y	tPlKk2	outcome	exposure	MR Egger	1.64285891424801	4	0.801069276361543
Endometriosis of pelvic peritoneum(EMsOPP)	GCST90257094	gyGE1Y	tPlKk2	outcome	exposure	Inverse variance weighted	2.09400673878845	5	0.835990488443675
Endometriosis of rectovaginal septum and vagina(EMsORSV)	GCST90257024	hJ8PPQ	4AACG8	outcome	exposure	MR Egger	10.3484553118851	15	0.797267610515533
Endometriosis of rectovaginal septum and vagina(EMsORSV)	GCST90257024	hJ8PPQ	4AACG8	outcome	exposure	Inverse variance weighted	11.3366031692585	16	0.788247476250717
Endometriosis of rectovaginal septum and vagina(EMsORSV)	GCST90257029	W3WzOY	KfBS8r	outcome	exposure	MR Egger	8.50159351998827	7	0.290445414869279
Endometriosis of rectovaginal septum and vagina(EMsORSV)	GCST90257029	W3WzOY	KfBS8r	outcome	exposure	Inverse variance weighted	9.05682066025697	8	0.337525344786182
Endometriosis of skin scar(EMsOSS)	GCST90257063	9sjJZ9	qaDutm	outcome	exposure	MR Egger	13.0176900639768	10	0.2226844275183
Endometriosis of skin scar(EMsOSS)	GCST90257063	9sjJZ9	qaDutm	outcome	exposure	Inverse variance weighted	13.8898682853878	11	0.239147549955696
Endometriosis of skin scar(EMsOSS)	GCST90257075	HGNZvz	MzNkuB	outcome	exposure	MR Egger	3.51684424743593	4	0.475321766191073
Endometriosis of skin scar(EMsOSS)	GCST90257075	HGNZvz	MzNkuB	outcome	exposure	Inverse variance weighted	4.11197232014644	5	0.533410013104262
Endometriosis of skin scar(EMsOSS)	GCST90257082	dIlQCP	NiuVOP	outcome	exposure	MR Egger	1.24166690806947	4	0.871191939759211
Endometriosis of skin scar(EMsOSS)	GCST90257082	dIlQCP	NiuVOP	outcome	exposure	Inverse variance weighted	1.58823265342648	5	0.90266869095303
Endometriosis of skin scar(EMsOSS)	GCST90257092	ayc762	hPTIPK	outcome	exposure	MR Egger	18.1038459346506	15	0.257245440110302
Endometriosis of skin scar(EMsOSS)	GCST90257092	ayc762	hPTIPK	outcome	exposure	Inverse variance weighted	18.1060064646489	16	0.31772609398476
Endometriosis of skin scar(EMsOSS)	GCST90257101	TJwEpW	xGvJnN	outcome	exposure	MR Egger	2.13315356126847	4	0.711284156540844
Endometriosis of skin scar(EMsOSS)	GCST90257101	TJwEpW	xGvJnN	outcome	exposure	Inverse variance weighted	2.37906024207218	5	0.79458832707394
Endometriosis of uterus(EMsOU)	GCST90257039	00wYeh	Kj7brE	outcome	exposure	MR Egger	10.681575719975	9	0.298168207284224
Endometriosis of uterus(EMsOU)	GCST90257039	00wYeh	Kj7brE	outcome	exposure	Inverse variance weighted	11.5291448048459	10	0.317803610845665
Endometriosis of uterus(EMsOU)	GCST90257053	TuYIuS	SyRuY3	outcome	exposure	MR Egger	16.7816134809997	16	0.399863066274876
Endometriosis of uterus(EMsOU)	GCST90257053	TuYIuS	SyRuY3	outcome	exposure	Inverse variance weighted	16.7846131221078	17	0.46904861906548
Endometriosis of uterus(EMsOU)	GCST90257054	A28rCR	Y08Lmq	outcome	exposure	MR Egger	10.3977286806685	8	0.238212350769599
Endometriosis of uterus(EMsOU)	GCST90257054	A28rCR	Y08Lmq	outcome	exposure	Inverse variance weighted	11.3944019842409	9	0.249640080812525
Endometriosis of uterus(EMsOU)	GCST90257057	q8Z1Xx	ApDlSI	outcome	exposure	MR Egger	8.03704417608352	8	0.429859922682782
Endometriosis of uterus(EMsOU)	GCST90257057	q8Z1Xx	ApDlSI	outcome	exposure	Inverse variance weighted	9.0299055857972	9	0.434518231143793
Endometriosis of uterus(EMsOU)	GCST90257090	Rdar7E	BiaYwP	outcome	exposure	MR Egger	14.007451665259	13	0.373319400901834
Endometriosis of uterus(EMsOU)	GCST90257090	Rdar7E	BiaYwP	outcome	exposure	Inverse variance weighted	15.3488461420067	14	0.35473144237589
Endometriosis of uterus(EMsOU)	GCST90257092	kdC4jE	zaomEO	outcome	exposure	MR Egger	4.71946224671624	15	0.994246930954061
Endometriosis of uterus(EMsOU)	GCST90257092	kdC4jE	zaomEO	outcome	exposure	Inverse variance weighted	5.52990465869467	16	0.99242499041039
Endometriosis of uterus(EMsOU)	GCST90257105	cpaUIa	rUkBrR	outcome	exposure	MR Egger	5.18326392361045	9	0.818048927133021
Endometriosis of uterus(EMsOU)	GCST90257105	cpaUIa	rUkBrR	outcome	exposure	Inverse variance weighted	8.27214188074358	10	0.602273341980403
Unspecified/other endometriosis(U-EMs)	GCST90257019	bPj4n9	SqRqwq	outcome	exposure	MR Egger	8.28401593031484	7	0.308217196253253
Unspecified/other endometriosis(U-EMs)	GCST90257019	bPj4n9	SqRqwq	outcome	exposure	Inverse variance weighted	8.33877980488575	8	0.401096005496579
Unspecified/other endometriosis(U-EMs)	GCST90257024	y8hRt3	OKgyn2	outcome	exposure	MR Egger	6.58001012256424	15	0.968274604702967
Unspecified/other endometriosis(U-EMs)	GCST90257024	y8hRt3	OKgyn2	outcome	exposure	Inverse variance weighted	6.81808377981657	16	0.976610085936223
Unspecified/other endometriosis(U-EMs)	GCST90257030	gWH0vb	LIikPO	outcome	exposure	MR Egger	12.4129872071988	9	0.191015354583119
Unspecified/other endometriosis(U-EMs)	GCST90257030	gWH0vb	LIikPO	outcome	exposure	Inverse variance weighted	12.941198229859	10	0.226978102103023
Unspecified/other endometriosis(U-EMs)	GCST90257040	AQWmoa	bIWcVv	outcome	exposure	MR Egger	5.87039823197336	4	0.209038332628257
Unspecified/other endometriosis(U-EMs)	GCST90257040	AQWmoa	bIWcVv	outcome	exposure	Inverse variance weighted	6.53612588199493	5	0.257486559283983
Unspecified/other endometriosis(U-EMs)	GCST90257053	RFSMi6	4K1rKq	outcome	exposure	MR Egger	23.5591173146217	16	0.0995858464053137
Unspecified/other endometriosis(U-EMs)	GCST90257053	RFSMi6	4K1rKq	outcome	exposure	Inverse variance weighted	24.0425041434702	17	0.118284694498086
Unspecified/other endometriosis(U-EMs)	GCST90257073	zlyz9A	4tYvz0	outcome	exposure	MR Egger	10.6204935249063	13	0.64257633276007
Unspecified/other endometriosis(U-EMs)	GCST90257073	zlyz9A	4tYvz0	outcome	exposure	Inverse variance weighted	11.0637279988854	14	0.681022504757831
Unspecified/other endometriosis(U-EMs)	GCST90257076	C9aQhL	5Oc0le	outcome	exposure	MR Egger	2.73230372493423	8	0.950018054288028
Unspecified/other endometriosis(U-EMs)	GCST90257076	C9aQhL	5Oc0le	outcome	exposure	Inverse variance weighted	5.30924412255949	9	0.80656057929558
Unspecified/other endometriosis(U-EMs)	GCST90257077	P83ODt	Y2MQpG	outcome	exposure	MR Egger	8.90667864370638	9	0.44593286566084
Unspecified/other endometriosis(U-EMs)	GCST90257077	P83ODt	Y2MQpG	outcome	exposure	Inverse variance weighted	9.02940815814478	10	0.529314928587097
Unspecified/other endometriosis(U-EMs)	GCST90257086	Bjp7fu	vk2D4Z	outcome	exposure	MR Egger	8.98215032184842	9	0.438923507343122
Unspecified/other endometriosis(U-EMs)	GCST90257086	Bjp7fu	vk2D4Z	outcome	exposure	Inverse variance weighted	10.9878746577954	10	0.358463461242254

## Sheet: Table3
		method	nsnp	b	se	pval	lo_ci	up_ci	or	or_lci95	or_uci95
EMs	GCST90257051	Inverse variance weighted	12	-0.0685136	0.0283485628275866	0.0156563908091271	-0.124077	-0.0129504	0.933780746365506	0.883312001342873	0.987133063920029
EMs	GCST90257053	Inverse variance weighted	18	-0.0575183	0.0215126929300464	0.007502155669045	-0.0996832	-0.0153534	0.944104620653809	0.905124142952525	0.984763848892964
EMs	GCST90257054	Inverse variance weighted	10	-0.0773971	0.0319012189241042	0.0152599720483857	-0.139924	-0.0148707	0.925522223919998	0.869424723443539	0.985239278194333
EMs	GCST90257077	Inverse variance weighted	11	0.0362782289216668	0.0147093817202202	0.0136504484468449	0.00744784075003531	0.0651086170932984	1.03694431425741	1.00747564490005	1.06727494239073
Endometriosis of fallopian tube(EMsOFT)	GCST90257064	Inverse variance weighted	6	0.325021841551865	0.151393389672574	0.031803677239892	0.0282907977936197	0.621752885310111	1.38406087568802	1.02869478310393	1.86218938705043
Endometriosis of fallopian tube(EMsOFT)	GCST90257082	Inverse variance weighted	6	0.392969698748238	0.185950523721458	0.034574888533168	0.028506672254181	0.757432725242296	1.48137350117777	1.02891687600655	2.13279371848667
Endometriosis of intestine(EMsOI)	GCST90257025	Inverse variance weighted	9	0.128485996381241	0.0611718516717958	0.0356927507157249	0.00858916710452151	0.248382825657961	1.13710549758784	1.0086261598367	1.28195060185019
Endometriosis of intestine(EMsOI)	GCST90257051	Inverse variance weighted	12	-0.265846	0.0950133596022395	0.00514219338465559	-0.452072	-0.0796201	0.766556943426192	0.636308049677047	0.923467097128731
Endometriosis of intestine(EMsOI)	GCST90257057	Inverse variance weighted	10	-0.126545	0.0458338489425467	0.00576328869336164	-0.216379	-0.0367108	0.88113438813307	0.805429608984819	0.963954889775195
Endometriosis of intestine(EMsOI)	GCST90257058	Inverse variance weighted	6	-0.145912	0.0661786747872258	0.0274666606625506	-0.275622	-0.0162019	0.864233640707635	0.759099564373769	0.983928618569212
Endometriosis of intestine(EMsOI)	GCST90257079	Inverse variance weighted	6	-0.241491	0.0934344511139697	0.00974924475219621	-0.424622	-0.058359	0.785456231133159	0.654016912315618	0.943311219340733
Endometriosis of intestine(EMsOI)	GCST90257081	Inverse variance weighted	13	0.10824172507191	0.0372857674441841	0.00369570485780725	0.035161620881309	0.181321829262511	1.11431707120792	1.03578710009626	1.19880092643556
Endometriosis of ovary(EMsOO)	GCST90257060	Inverse variance weighted	9	-0.0695569	0.0315038843329573	0.027252436042426	-0.131305	-0.00780928	0.932807066338217	0.876950701100982	0.992221138449507
Endometriosis of ovary(EMsOO)	GCST90257071	Inverse variance weighted	15	-0.0256619	0.0115971246638408	0.0269127561598145	-0.0483923	-0.00293153	0.974664572181215	0.952759984090363	0.997072761375642
Endometriosis of ovary(EMsOO)	GCST90257077	Inverse variance weighted	11	0.0513454253222663	0.0223439454316978	0.0215642378491621	0.00755129227613861	0.0951395583683939	1.05268645504585	1.00757987518433	1.09981233243099
Endometriosis of ovary(EMsOO)	GCST90257095	Inverse variance weighted	7	0.0337458397638959	0.0145902814798946	0.0207282217752656	0.0051488880633025	0.0623427914644894	1.03432168987312	1.00516216636717	1.06432712445646
Endometriosis of pelvic peritoneum(EMsOPP)	GCST90257051	Inverse variance weighted	12	-0.0794876	0.0387846750603998	0.0404173495593607	-0.155506	-0.0034696	0.923589506530827	0.855982346610624	0.996536412171925
Endometriosis of pelvic peritoneum(EMsOPP)	GCST90257054	Inverse variance weighted	10	-0.0983837	0.0338227040498276	0.00362812896980203	-0.164676	-0.0320912	0.906301129109985	0.848168333830854	0.968418300782539
Endometriosis of pelvic peritoneum(EMsOPP)	GCST90257092	Inverse variance weighted	17	-0.0134207	0.00645421799830237	0.0375829968695154	-0.026071	-0.000770465	0.986668924000933	0.974265914494643	0.999229831512813
Endometriosis of pelvic peritoneum(EMsOPP)	GCST90257094	Inverse variance weighted	6	0.0773354047457474	0.0369475295395203	0.0363389468843962	0.00491824684828768	0.149752562643207	1.08040438838781	1.00493036127676	1.16154679709809
Endometriosis of rectovaginal septum and vagina(EMsORSV)	GCST90257024	Inverse variance weighted	17	0.0636652493436085	0.0171372660216415	0.000203189342476396	0.0300762079411911	0.0972542907460259	1.06573558335667	1.03053306576438	1.10214060214569
Endometriosis of rectovaginal septum and vagina(EMsORSV)	GCST90257029	Inverse variance weighted	9	-0.0906321	0.045809284836453	0.0478762289900321	-0.180418	-0.000845886	0.91335368587776	0.834920905150904	0.999154471231875
Endometriosis of skin scar(EMsOSS)	GCST90257063	Inverse variance weighted	12	0.557328394572887	0.211805986855048	0.00850550135734661	0.142188660336993	0.972468128808781	1.74600163627423	1.15279411454889	2.64446328741471
Endometriosis of skin scar(EMsOSS)	GCST90257075	Inverse variance weighted	6	0.551602401320653	0.207246865869578	0.00777767650141924	0.145398544216279	0.957806258425026	1.73603261120951	1.15650039497595	2.60597336609261
Endometriosis of skin scar(EMsOSS)	GCST90257082	Inverse variance weighted	6	0.578534180953867	0.28631734850502	0.0433207017063421	0.0173521778840287	1.13971618402371	1.78342233942782	1.0175036014979	3.12588106429099
Endometriosis of skin scar(EMsOSS)	GCST90257092	Inverse variance weighted	17	0.0978403330131193	0.0462053542407661	0.0342165263070883	0.00727783870121763	0.188402827325021	1.10278669242244	1.00730438653383	1.20731975879584
Endometriosis of skin scar(EMsOSS)	GCST90257101	Inverse variance weighted	6	0.457709276782669	0.184839029616382	0.0132767293841601	0.0954247787345601	0.819993774830778	1.58044946291247	1.10012606604664	2.27048570333069
Endometriosis of uterus(EMsOU)	GCST90257039	Inverse variance weighted	11	0.0294293597191509	0.0117629231678109	0.0123537642999425	0.00637403031024156	0.0524846891280602	1.02986668283058	1.00639438767127	1.0538864260349
Endometriosis of uterus(EMsOU)	GCST90257053	Inverse variance weighted	18	-0.0849213	0.0280635064347671	0.00247780722768899	-0.139926	-0.0299168	0.918584618371303	0.869422809827245	0.97052629810347
Endometriosis of uterus(EMsOU)	GCST90257054	Inverse variance weighted	10	-0.132144	0.0437301810444939	0.00251278080914464	-0.217855	-0.0464326	0.876215005310376	0.804242102067847	0.954628877992132
Endometriosis of uterus(EMsOU)	GCST90257057	Inverse variance weighted	10	-0.0312057	0.015579804859731	0.0451815462606739	-0.0617421	-0.000669314	0.9692761422773	0.940125268096785	0.999330910326351
Endometriosis of uterus(EMsOU)	GCST90257090	Inverse variance weighted	15	0.0202792827673771	0.00734369205806034	0.00575442632638807	0.00588564633357883	0.0346729192011754	1.02048630447126	1.00590300078063	1.03528103286821
Endometriosis of uterus(EMsOU)	GCST90257092	Inverse variance weighted	17	-0.0151114	0.00650014659742734	0.020083923408126	-0.0278517	-0.0023711	0.985002217109867	0.972532607712089	0.997631709227566
Endometriosis of uterus(EMsOU)	GCST90257105	Inverse variance weighted	11	-0.0765737	0.0357260763760513	0.0320844716555136	-0.146597	-0.00655061	0.926284623134873	0.863642099346962	0.993470795025958
Unspecified/other endometriosis(U-EMs)	GCST90257019	Inverse variance weighted	9	-0.0832822	0.0405402672824786	0.0399458855158876	-0.162741	-0.00382327	0.920091462908678	0.849811157736786	0.996184025604004
Unspecified/other endometriosis(U-EMs)	GCST90257024	Inverse variance weighted	17	0.0382528349239376	0.0151018952780742	0.0113096631754943	0.00865312017891221	0.0678525496689629	1.03899389361426	1.00869066664321	1.07020749439486
Unspecified/other endometriosis(U-EMs)	GCST90257030	Inverse variance weighted	11	0.0896511224969125	0.0455588392079681	0.0490899458176333	0.000355797649295081	0.17894644734453	1.09379261749442	1.00035586095279	1.19595669579603
Unspecified/other endometriosis(U-EMs)	GCST90257040	Inverse variance weighted	6	-0.0951252	0.0476247388717308	0.0457828867437835	-0.18847	-0.00178067	0.909259130183989	0.82822564640661	0.998220918912547
Unspecified/other endometriosis(U-EMs)	GCST90257053	Inverse variance weighted	18	-0.0894926	0.0385266376074901	0.0201858584762438	-0.165005	-0.0139804	0.914395058574403	0.847889650965965	0.986116910605917
Unspecified/other endometriosis(U-EMs)	GCST90257073	Inverse variance weighted	15	-0.0175695	0.00863400483203436	0.041858987911579	-0.0344922	-0.000646854	0.982583940205678	0.966095920577573	0.999353355071529
Unspecified/other endometriosis(U-EMs)	GCST90257076	Inverse variance weighted	10	-0.0744747	0.0377666128776877	0.0486127449189686	-0.148497	-0.000452161	0.928230937266977	0.862002348726122	0.999547941108086
Unspecified/other endometriosis(U-EMs)	GCST90257077	Inverse variance weighted	11	0.063048988458955	0.0303321782803472	0.0376525458499364	0.00359791902947454	0.122500057888435	1.06507901453289	1.00360439930966	1.13031918550642
Unspecified/other endometriosis(U-EMs)	GCST90257086	Inverse variance weighted	11	0.101044621517079	0.0418082792495873	0.0156551772328392	0.0191003941878884	0.182988848846271	1.10632600660685	1.01928397366767	1.20080101768943

## Sheet: Table4
		id.exposure	id.outcome	outcome	exposure	egger_intercept	se	pval
EMs	GCST90257051	ehXFbX	zWGghR	outcome	exposure	0.0225764431147756	0.0249466253607092	0.38675488303358
EMs	GCST90257053	EgGAvj	KMQksX	outcome	exposure	0.0291985238314029	0.0239861904368279	0.241138132608962
EMs	GCST90257054	0KQFbj	Foootf	outcome	exposure	0.023241215042122	0.0216250838168895	0.313836514645909
EMs	GCST90257077 1	du0Up3	U3DakF	outcome	exposure	0.00585719544243994	0.00813352750883405	0.489723785712486
Endometriosis of fallopian tube(EMsOFT)	GCST90257064	adHG4x	brltFw	outcome	exposure	-0.173048	0.174575466819141	0.377674924108735
Endometriosis of fallopian tube(EMsOFT)	GCST90257082	HwyDmD	Qbmjts	outcome	exposure	-0.00101165	0.152942426098112	0.995039135234609
Endometriosis of intestine(EMsOI)	GCST90257025 1	JqfOiB	CM82VZ	outcome	exposure	0.0617127153912095	0.0870733742872521	0.501398106416575
Endometriosis of intestine(EMsOI)	GCST90257051 1	AtmDtb	xaNKoh	outcome	exposure	-0.0756676	0.0828073749147047	0.382336608063459
Endometriosis of intestine(EMsOI)	GCST90257057	RJMTlY	6a2ubk	outcome	exposure	-0.115468	0.111654801301828	0.331309988762625
Endometriosis of intestine(EMsOI)	GCST90257058	GGliX4	a4DAaj	outcome	exposure	0.252218291794062	0.20169303668002	0.279273376851337
Endometriosis of intestine(EMsOI)	GCST90257079	pmb5ko	rgktOI	outcome	exposure	-0.0524495	0.0725071584104729	0.509490086622222
Endometriosis of intestine(EMsOI)	GCST90257081	ZySDjw	OK2B4M	outcome	exposure	0.00345952101118607	0.0723941038503021	0.962742329958917
Endometriosis of ovary(EMsOO)	GCST90257060	5T2tLh	GkYjjY	outcome	exposure	-0.00162838	0.0370416436590256	0.966163510066764
Endometriosis of ovary(EMsOO)	GCST90257071	8Jfgtv	lRKhT3	outcome	exposure	0.0185900186345398	0.0185616189521598	0.334848968052651
Endometriosis of ovary(EMsOO)	GCST90257077	AxcPPT	rOI6c1	outcome	exposure	0.00824177891602646	0.0123640185918886	0.521751328347565
Endometriosis of ovary(EMsOO)	GCST90257095	2LdsUL	v5eZ5X	outcome	exposure	0.0246358681638694	0.026054746522923	0.387799062234165
Endometriosis of pelvic peritoneum(EMsOPP)	GCST90257051	3ipOAi	jXIQV2	outcome	exposure	0.0498090181925835	0.0318329540961611	0.148720201025746
Endometriosis of pelvic peritoneum(EMsOPP)	GCST90257054	fVs4zg	MIWLXS	outcome	exposure	0.0194027247640998	0.0235851751208004	0.434531995280802
Endometriosis of pelvic peritoneum(EMsOPP)	GCST90257092	M7EA8K	sjMmjX	outcome	exposure	-0.00889739	0.0166269560348222	0.60041208996365
Endometriosis of pelvic peritoneum(EMsOPP)	GCST90257094	gyGE1Y	tPlKk2	outcome	exposure	-0.0381942	0.0568640580339544	0.538588514368456
Endometriosis of rectovaginal septum and vagina(EMsORSV)	GCST90257024	1	hJ8PPQ	4AACG8	outcome	exposure	0.0375845138163303	0.0378092419426325	0.3359615604315
Endometriosis of rectovaginal septum and vagina(EMsORSV)	GCST90257029	1	W3WzOY	KfBS8r	outcome	exposure	0.0338688894885752	0.0500918142911809	0.52066007640558
Endometriosis of skin scar(EMsOSS)	GCST90257063	9sjJZ9	qaDutm	outcome	exposure	0.202027771784644	0.246817198513464	0.432126292886468
Endometriosis of skin scar(EMsOSS)	GCST90257075	HGNZvz	MzNkuB	outcome	exposure	0.0983539453030099	0.127493066551287	0.483486090217151
Endometriosis of skin scar(EMsOSS)	GCST90257082	dIlQCP	NiuVOP	outcome	exposure	0.138575425805843	0.235392924394717	0.587701057284878
Endometriosis of skin scar(EMsOSS)	GCST90257092	ayc762	hPTIPK	outcome	exposure	0.00504592674970365	0.119261587050199	0.966809841797834
Endometriosis of skin scar(EMsOSS)	GCST90257101	TJwEpW	xGvJnN	outcome	exposure	0.0622832662778711	0.125599009934536	0.645982290371894
Endometriosis of uterus(EMsOU)	GCST90257039	00wYeh	Kj7brE	outcome	exposure	-0.0344285	0.0407405977231733	0.419970751096208
Endometriosis of uterus(EMsOU)	GCST90257053	TuYIuS	SyRuY3	outcome	exposure	-0.00173756	0.0324908789084099	0.958012840023942
Endometriosis of uterus(EMsOU)	GCST90257054	A28rCR	Y08Lmq	outcome	exposure	0.0264983949004374	0.0302598939799866	0.406720018762135
Endometriosis of uterus(EMsOU)	GCST90257057	q8Z1Xx	ApDlSI	outcome	exposure	-0.037766	0.0379892181871378	0.349275613217476
Endometriosis of uterus(EMsOU)	GCST90257090	Rdar7E	BiaYwP	outcome	exposure	-0.0309179	0.0277102044721429	0.284725713327997
Endometriosis of uterus(EMsOU)	GCST90257092	kdC4jE	zaomEO	outcome	exposure	-0.0147353	0.0163680791507128	0.382215534948172
Endometriosis of uterus(EMsOU)	GCST90257105	cpaUIa	rUkBrR	outcome	exposure	0.0496974727006076	0.0282770388866268	0.112701571013467
Unspecified/other endometriosis(U-EMs)	GCST90257019	bPj4n9	SqRqwq	outcome	exposure	-0.00766136	0.0356147789645205	0.835808885797315
Unspecified/other endometriosis(U-EMs)	GCST90257024	y8hRt3	OKgyn2	outcome	exposure	0.0162691202055918	0.0333432858947301	0.632655907703317
Unspecified/other endometriosis(U-EMs)	GCST90257030	gWH0vb	LIikPO	outcome	exposure	0.0322991562039581	0.0521920488792848	0.55135392767772
Unspecified/other endometriosis(U-EMs)	GCST90257040	AQWmoa	bIWcVv	outcome	exposure	0.0756530266870294	0.112326388650038	0.53753547423248
Unspecified/other endometriosis(U-EMs)	GCST90257053	RFSMi6	4K1rKq	outcome	exposure	0.0254816601317877	0.0444733483865871	0.57463328263628
Unspecified/other endometriosis(U-EMs)	GCST90257073	zlyz9A	4tYvz0	outcome	exposure	0.0189159367503818	0.0284126072019825	0.517204926279726
Unspecified/other endometriosis(U-EMs)	GCST90257076	C9aQhL	5Oc0le	outcome	exposure	0.0767908620802556	0.0478362752601992	0.147098454989725
Unspecified/other endometriosis(U-EMs)	GCST90257077	P83ODt	Y2MQpG	outcome	exposure	0.00587764698091115	0.0167775673251451	0.734152104769201
Unspecified/other endometriosis(U-EMs)	GCST90257086	Bjp7fu	vk2D4Z	outcome	exposure	-0.0603568	0.042617767753478	0.19037239896214

## Sheet: Tbale5
		SNP	effect_allele.exposure	other_allele.exposure	effect_allele.outcome	other_allele.outcome	beta.exposure	beta.outcome	eaf.exposure	eaf.outcome	remove	palindromic	ambiguous	id.outcome	pval.outcome	se.outcome	samplesize.outcome	outcome	mr_keep.outcome	pval_origin.outcome	data_source.outcome	pos.exposure	pval.exposure	se.exposure	exposure	mr_keep.exposure	pval_origin.exposure	id.exposure	data_source.exposure	samplesize.exposure	action	SNP_index	mr_keep	R2	f	meanf
EMs	GCST90257082	rs10020668	A	G	A	G	-0.154865	0.0833112	0.241796	NA	FALSE	FALSE	FALSE	WBGjaU	0.0415929	0.0408499	1424	outcome	TRUE	reported	textfile	55130736	7.04693e-33	0.0129668	exposure	TRUE	reported	fejFXa	textfile	280	1	1	TRUE	0.337497427412945	141.621012057987	28.1377631604477
EMs	GCST90257082	rs10031925	A	T	A	T	0.0478182	0.0209037	0.637378	NA	FALSE	TRUE	TRUE	WBGjaU	0.582093	0.0379748	1387	outcome	TRUE	reported	textfile	135166514	2.6319e-05	0.0113767	exposure	TRUE	reported	fejFXa	textfile	280	1	1	TRUE	0.0593504038204294	17.5404447406254	28.1377631604477
EMs	GCST90257082	rs10757278	G	A	G	A	-0.0593364	0.0640672	0.418791	NA	FALSE	FALSE	TRUE	WBGjaU	0.079211	0.036473	1422	outcome	FALSE	reported	textfile	22124478	8.88219e-08	0.0110946	exposure	TRUE	reported	fejFXa	textfile	280	1	1	TRUE	0.0926868772334305	28.3991835060484	28.1377631604477
EMs	GCST90257082	rs10822009	T	G	T	G	0.048373	-0.0123368	0.506561	NA	FALSE	FALSE	FALSE	WBGjaU	0.74118	0.0373435	1356	outcome	TRUE	reported	textfile	62461531	9.90193e-06	0.0109458	exposure	TRUE	reported	fejFXa	textfile	280	1	1	TRUE	0.0652033828790241	19.3908922094685	28.1377631604477
EMs	GCST90257082	rs10931936	C	T	C	T	-0.0491662	-0.0212446	0.674704	NA	FALSE	FALSE	FALSE	WBGjaU	0.593904	0.0398353	1410	outcome	TRUE	reported	textfile	201279205	2.27421e-05	0.0116064	exposure	TRUE	reported	fejFXa	textfile	280	1	1	TRUE	0.0602285535499865	17.816606314381	28.1377631604477
EMs	GCST90257082	rs11031005	C	T	C	T	-0.199715	-0.038678	0.168409	NA	FALSE	FALSE	FALSE	WBGjaU	0.480051	0.0547529	1421	outcome	TRUE	reported	textfile	30204809	3.68978e-40	0.0150557	exposure	TRUE	reported	fejFXa	textfile	280	1	1	TRUE	0.385914052154351	174.70535985278	28.1377631604477
EMs	GCST90257082	rs11031718	G	T	G	T	-0.0654305	0.0109223	0.292269	NA	FALSE	FALSE	FALSE	WBGjaU	0.80885	0.0451417	1406	outcome	TRUE	reported	textfile	32327407	5.93882e-08	0.0120706	exposure	TRUE	reported	fejFXa	textfile	280	1	1	TRUE	0.0949742091162142	29.1735665439151	28.1377631604477
EMs	GCST90257082	rs11102041	T	C	T	C	-0.046327	-0.015636	0.558419	NA	FALSE	FALSE	FALSE	WBGjaU	0.686082	0.038677	1307	outcome	TRUE	reported	textfile	109961738	2.69352e-05	0.0110356	exposure	TRUE	reported	fejFXa	textfile	280	1	1	TRUE	0.059212059177612	17.4969849602737	28.1377631604477
EMs	GCST90257082	rs1120631	T	C	T	C	-0.076365	0.120811	0.143187	NA	FALSE	FALSE	FALSE	WBGjaU	0.064802	0.0653697	1380	outcome	TRUE	reported	textfile	23647960	1.20695e-06	0.0157308	exposure	TRUE	reported	fejFXa	textfile	280	1	1	TRUE	0.0776307658047715	23.3977371465087	28.1377631604477
EMs	GCST90257082	rs11214208	T	C	T	C	-0.0891635	0.0188864	0.0749421	NA	FALSE	FALSE	FALSE	WBGjaU	0.766487	0.0635837	1376	outcome	TRUE	reported	textfile	112447324	2.32097e-05	0.0210712	exposure	TRUE	reported	fejFXa	textfile	280	1	1	TRUE	0.060105830363992	17.7779811610714	28.1377631604477
EMs	GCST90257082	rs115801116	T	C	T	C	0.0926157	0.0150897	0.0626722	NA	FALSE	FALSE	FALSE	WBGjaU	0.832325	0.0712582	1374	outcome	TRUE	reported	textfile	2656084	2.75474e-05	0.022089	exposure	TRUE	reported	fejFXa	textfile	280	1	1	TRUE	0.0590763263337108	17.4543580743153	28.1377631604477
EMs	GCST90257082	rs117958423	G	C	G	C	0.0853096	0.0214157	0.087822	NA	FALSE	TRUE	TRUE	WBGjaU	0.792766	0.0814989	1363	outcome	TRUE	reported	textfile	4050555	8.78476e-06	0.0191918	exposure	TRUE	reported	fejFXa	textfile	280	1	1	TRUE	0.0659162055204817	19.6178386168284	28.1377631604477
EMs	GCST90257082	rs11930506	C	A	C	A	0.0711768	-0.0553682	0.206455	NA	FALSE	FALSE	FALSE	WBGjaU	0.264615	0.0496131	1416	outcome	TRUE	reported	textfile	70341181	1.05439e-07	0.0133864	exposure	TRUE	reported	fejFXa	textfile	280	1	1	TRUE	0.0917098330666169	28.0695911072099	28.1377631604477
EMs	GCST90257082	rs11940163	C	T	C	T	0.0583827	-0.0405466	0.399046	NA	FALSE	FALSE	FALSE	WBGjaU	0.306654	0.0396485	1380	outcome	TRUE	reported	textfile	55091148	1.62862e-07	0.0111473	exposure	TRUE	reported	fejFXa	textfile	280	1	1	TRUE	0.0892241554101706	27.234269937405	28.1377631604477
EMs	GCST90257082	rs12075799	A	G	A	G	-0.0622807	0.0404734	0.324524	NA	FALSE	FALSE	FALSE	WBGjaU	0.291358	0.038343	1367	outcome	TRUE	reported	textfile	115283491	9.86757e-08	0.0116868	exposure	TRUE	reported	fejFXa	textfile	280	1	1	TRUE	0.0920876978593122	28.1969744704724	28.1377631604477
EMs	GCST90257082	rs12317475	C	T	C	T	0.091366	-0.0054265	0.260496	NA	FALSE	FALSE	FALSE	WBGjaU	0.895886	0.0414603	1376	outcome	TRUE	reported	textfile	15315112	9.84011e-14	0.0122754	exposure	TRUE	reported	fejFXa	textfile	280	1	1	TRUE	0.165172148072288	55.0027853743338	28.1377631604477
EMs	GCST90257082	rs12347431	A	G	A	G	-0.0670958	0.00839665	0.142904	NA	FALSE	FALSE	FALSE	WBGjaU	0.863369	0.0487842	1425	outcome	TRUE	reported	textfile	116573910	1.98157e-05	0.0157245	exposure	TRUE	reported	fejFXa	textfile	280	1	1	TRUE	0.0610547185625816	18.0768912693332	28.1377631604477
EMs	GCST90257082	rs12440899	C	T	C	T	0.0842201	0.0724893	0.479475	NA	FALSE	FALSE	FALSE	WBGjaU	0.0530871	0.0374451	1398	outcome	TRUE	reported	textfile	40048090	1.09724e-14	0.0108988	exposure	TRUE	reported	fejFXa	textfile	280	1	1	TRUE	0.175776596123916	59.2871950646468	28.1377631604477
EMs	GCST90257082	rs12459772	A	G	A	G	0.070371	-0.0175417	0.121331	NA	FALSE	FALSE	FALSE	WBGjaU	0.718114	0.0485845	1400	outcome	TRUE	reported	textfile	51655140	2.0471e-05	0.0165202	exposure	TRUE	reported	fejFXa	textfile	280	1	1	TRUE	0.0608596318635078	18.0153875097787	28.1377631604477
EMs	GCST90257082	rs12471303	A	G	A	G	-0.0543958	-0.0105102	0.348631	NA	FALSE	FALSE	FALSE	WBGjaU	0.784269	0.0383842	1341	outcome	TRUE	reported	textfile	147675248	2.12222e-06	0.0114725	exposure	TRUE	reported	fejFXa	textfile	280	1	1	TRUE	0.0743218616776004	22.3203689176646	28.1377631604477
EMs	GCST90257082	rs12637671	A	G	A	G	-0.0603875	0.0487492	0.744488	NA	FALSE	FALSE	FALSE	WBGjaU	0.220313	0.0397544	1384	outcome	TRUE	reported	textfile	50187129	1.10683e-06	0.0123958	exposure	TRUE	reported	fejFXa	textfile	280	1	1	TRUE	0.0781364361173798	23.5630630080933	28.1377631604477
EMs	GCST90257082	rs12798924	G	A	G	A	-0.0469399	-0.0828286	0.468896	NA	FALSE	FALSE	FALSE	WBGjaU	0.0283725	0.0377438	1352	outcome	TRUE	reported	textfile	122169666	1.93086e-05	0.0109859	exposure	TRUE	reported	fejFXa	textfile	280	1	1	TRUE	0.0612101430439163	18.1259092651283	28.1377631604477
EMs	GCST90257082	rs1307273	A	G	A	G	-0.0759342	0.00665868	0.815136	NA	FALSE	FALSE	FALSE	WBGjaU	0.8827	0.0451208	1398	outcome	TRUE	reported	textfile	34273109	5.30261e-08	0.0139563	exposure	TRUE	reported	fejFXa	textfile	280	1	1	TRUE	0.0956157050280677	29.3914502336949	28.1377631604477
EMs	GCST90257082	rs13111751	G	C	G	C	0.0576644	0.0952706	0.319628	NA	FALSE	TRUE	TRUE	WBGjaU	0.0188232	0.0405083	1362	outcome	TRUE	reported	textfile	119129607	7.2624e-07	0.0116395	exposure	TRUE	reported	fejFXa	textfile	280	1	1	TRUE	0.0805928904849213	24.3687734442526	28.1377631604477
EMs	GCST90257082	rs13264285	C	A	C	A	-0.0687843	0.0130599	0.42406	NA	FALSE	FALSE	FALSE	WBGjaU	0.729169	0.0377127	1426	outcome	TRUE	reported	textfile	74388363	5.63093e-10	0.0110935	exposure	TRUE	reported	fejFXa	textfile	280	1	1	TRUE	0.120727676012333	38.1705337650309	28.1377631604477
EMs	GCST90257082	rs13404126	A	G	A	G	-0.0455345	-0.0130846	0.420881	NA	FALSE	FALSE	FALSE	WBGjaU	0.731065	0.0380612	1388	outcome	TRUE	reported	textfile	62621497	3.86091e-05	0.0110637	exposure	TRUE	reported	fejFXa	textfile	280	1	1	TRUE	0.0570444691386445	16.817720350033	28.1377631604477
EMs	GCST90257082	rs13429613	T	C	T	C	-0.0495961	0.00172954	0.426622	NA	FALSE	FALSE	FALSE	WBGjaU	0.963802	0.0381026	1376	outcome	TRUE	reported	textfile	112732035	6.98313e-06	0.0110356	exposure	TRUE	reported	fejFXa	textfile	280	1	1	TRUE	0.0672815068278552	20.053487772641	28.1377631604477
EMs	GCST90257082	rs150673233	C	T	C	T	0.122228	-0.185851	0.0331006	NA	FALSE	FALSE	FALSE	WBGjaU	0.0301776	0.0856447	1385	outcome	TRUE	reported	textfile	123535453	4.06387e-05	0.0297838	exposure	TRUE	reported	fejFXa	textfile	280	1	1	TRUE	0.0567357180209444	16.7212200346761	28.1377631604477
EMs	GCST90257082	rs16829016	T	C	T	C	0.0533218	-0.0141659	0.312211	NA	FALSE	FALSE	FALSE	WBGjaU	0.729972	0.0410327	1360	outcome	TRUE	reported	textfile	187427731	4.93117e-06	0.0116737	exposure	TRUE	reported	fejFXa	textfile	280	1	1	TRUE	0.0693462003690538	20.7147316330109	28.1377631604477
EMs	GCST90257082	rs17059949	C	T	C	T	-0.0641936	0.105048	0.157681	NA	FALSE	FALSE	FALSE	WBGjaU	0.0312755	0.0487263	1328	outcome	TRUE	reported	textfile	39445776	2.20557e-05	0.0151293	exposure	TRUE	reported	fejFXa	textfile	280	1	1	TRUE	0.0604122628035191	17.8744447107086	28.1377631604477
EMs	GCST90257082	rs1721390	G	C	G	C	0.0655424	-0.0671186	0.163049	NA	FALSE	TRUE	TRUE	WBGjaU	0.156687	0.0473643	1407	outcome	TRUE	reported	textfile	38053951	7.01811e-06	0.0145872	exposure	TRUE	reported	fejFXa	textfile	280	1	1	TRUE	0.0672522738846373	20.0441465751875	28.1377631604477
EMs	GCST90257082	rs17265513	C	T	C	T	-0.0675391	-0.0288922	0.282589	NA	FALSE	FALSE	FALSE	WBGjaU	0.549326	0.0482408	1424	outcome	TRUE	reported	textfile	41203988	3.27228e-08	0.0122216	exposure	TRUE	reported	fejFXa	textfile	280	1	1	TRUE	0.098341832492983	30.3208360088819	28.1377631604477
EMs	GCST90257082	rs17438451	C	T	C	T	-0.0514624	0.00324512	0.406193	NA	FALSE	FALSE	FALSE	WBGjaU	0.93362	0.0389536	1354	outcome	TRUE	reported	textfile	86211477	3.80233e-06	0.0111345	exposure	TRUE	reported	fejFXa	textfile	280	1	1	TRUE	0.0708843523857471	21.2092542126888	28.1377631604477
EMs	GCST90257082	rs17799724	G	A	G	A	0.0905455	0.0768453	0.10217	NA	FALSE	FALSE	FALSE	WBGjaU	0.315282	0.0764938	1301	outcome	TRUE	reported	textfile	95654014	3.56599e-07	0.0177862	exposure	TRUE	reported	fejFXa	textfile	280	1	1	TRUE	0.0847159637734718	25.7308518414893	28.1377631604477
EMs	GCST90257082	rs1833469	T	C	T	C	-0.0489932	0.0139817	0.331116	NA	FALSE	FALSE	FALSE	WBGjaU	0.727436	0.040107	1377	outcome	TRUE	reported	textfile	50919497	2.80879e-05	0.0116973	exposure	TRUE	reported	fejFXa	textfile	280	1	1	TRUE	0.058959097267461	17.4175521943414	28.1377631604477
EMs	GCST90257082	rs2041305	C	T	C	T	0.0702385	0.0030355	0.137475	NA	FALSE	FALSE	FALSE	WBGjaU	0.948728	0.0471963	1352	outcome	TRUE	reported	textfile	118041292	7.70371e-06	0.0157019	exposure	TRUE	reported	fejFXa	textfile	280	1	1	TRUE	0.0666976267586976	19.8670235612098	28.1377631604477
EMs	GCST90257082	rs2054847	A	G	A	G	0.0460291	0.00617767	0.403749	NA	FALSE	FALSE	FALSE	WBGjaU	0.871041	0.0380476	1368	outcome	TRUE	reported	textfile	30204995	3.38236e-05	0.0111019	exposure	TRUE	reported	fejFXa	textfile	280	1	1	TRUE	0.0578410905093282	17.0669968724129	28.1377631604477
EMs	GCST90257082	rs2164983	A	C	A	C	0.0699738	0.0175421	0.224288	NA	FALSE	FALSE	FALSE	WBGjaU	0.720218	0.0489673	1425	outcome	TRUE	reported	textfile	8679120	8.23872e-08	0.0130504	exposure	TRUE	reported	fejFXa	textfile	280	1	1	TRUE	0.0931145745832162	28.5436848014594	28.1377631604477
EMs	GCST90257082	rs2194092	C	A	C	A	0.0545821	0.00707256	0.552841	NA	FALSE	FALSE	FALSE	WBGjaU	0.848456	0.0370049	1405	outcome	TRUE	reported	textfile	64748177	7.29004e-07	0.011019	exposure	TRUE	reported	fejFXa	textfile	280	1	1	TRUE	0.0805705783466584	24.3614357479373	28.1377631604477
EMs	GCST90257082	rs2253950	A	G	A	G	0.0586255	-0.0585542	0.363922	NA	FALSE	FALSE	FALSE	WBGjaU	0.169261	0.0425737	1304	outcome	TRUE	reported	textfile	102781363	2.18313e-07	0.011311	exposure	TRUE	reported	fejFXa	textfile	280	1	1	TRUE	0.0875437477200892	26.6721410537488	28.1377631604477
EMs	GCST90257082	rs2428516	C	T	C	T	-0.0632573	-0.00739491	0.597291	NA	FALSE	FALSE	FALSE	WBGjaU	0.849932	0.0390768	1403	outcome	TRUE	reported	textfile	31053548	1.19762e-08	0.0110976	exposure	TRUE	reported	fejFXa	textfile	280	1	1	TRUE	0.103974213702413	32.2589280925794	28.1377631604477
EMs	GCST90257082	rs2505338	C	T	C	T	0.0485017	-0.0293115	0.611493	NA	FALSE	FALSE	FALSE	WBGjaU	0.430864	0.0372	1416	outcome	TRUE	reported	textfile	32380309	1.57881e-05	0.011234	exposure	TRUE	reported	fejFXa	textfile	280	1	1	TRUE	0.0624161759956353	18.5068219849171	28.1377631604477
EMs	GCST90257082	rs261215	T	C	T	C	-0.0477605	0.0349233	0.561852	NA	FALSE	FALSE	FALSE	WBGjaU	0.356617	0.0378715	1342	outcome	TRUE	reported	textfile	96604044	1.32538e-05	0.0109646	exposure	TRUE	reported	fejFXa	textfile	280	1	1	TRUE	0.0634627884649835	18.8381785325417	28.1377631604477
EMs	GCST90257082	rs2740541	C	A	C	A	-0.0540932	0.0188052	0.42975	NA	FALSE	FALSE	FALSE	WBGjaU	0.615615	0.0374466	1409	outcome	TRUE	reported	textfile	50340719	9.60926e-07	0.0110406	exposure	TRUE	reported	fejFXa	textfile	280	1	1	TRUE	0.0789622300239619	23.8334416483621	28.1377631604477
EMs	GCST90257082	rs2779747	T	G	T	G	-0.0911871	0.0269946	0.574295	NA	FALSE	FALSE	FALSE	WBGjaU	0.476546	0.0379105	1413	outcome	TRUE	reported	textfile	22171485	1.08743e-16	0.0109932	exposure	TRUE	reported	fejFXa	textfile	280	1	1	TRUE	0.197258685200765	68.3133077553476	28.1377631604477
EMs	GCST90257082	rs2800709	G	T	G	T	0.0766746	-0.0277967	0.520389	NA	FALSE	FALSE	TRUE	WBGjaU	0.441292	0.0360885	1390	outcome	FALSE	reported	textfile	127118152	2.1923e-12	0.0109197	exposure	TRUE	reported	fejFXa	textfile	280	1	1	TRUE	0.149721681985455	48.951768744554	28.1377631604477
EMs	GCST90257082	rs28366179	A	C	A	C	-0.0586811	0.0699349	0.220544	NA	FALSE	FALSE	FALSE	WBGjaU	0.196941	0.0541739	1420	outcome	TRUE	reported	textfile	32313635	9.7798e-06	0.0132703	exposure	TRUE	reported	fejFXa	textfile	280	1	1	TRUE	0.0652769608616486	19.4143017339838	28.1377631604477
EMs	GCST90257082	rs2891457	G	A	G	A	0.0559308	-0.0127411	0.257617	NA	FALSE	FALSE	FALSE	WBGjaU	0.789433	0.0477022	1423	outcome	TRUE	reported	textfile	25222514	7.02005e-06	0.0124482	exposure	TRUE	reported	fejFXa	textfile	280	1	1	TRUE	0.0672505612126382	20.0435993201122	28.1377631604477
EMs	GCST90257082	rs30614	G	A	G	A	-0.0466712	0.0155659	0.436665	NA	FALSE	FALSE	FALSE	WBGjaU	0.678084	0.0374929	1385	outcome	TRUE	reported	textfile	14780412	2.36478e-05	0.0110403	exposure	TRUE	reported	fejFXa	textfile	280	1	1	TRUE	0.0599941248132744	17.7428323996137	28.1377631604477
EMs	GCST90257082	rs3094911	G	A	G	A	-0.0505202	0.0302208	0.699521	NA	FALSE	FALSE	FALSE	WBGjaU	0.435826	0.03877	1395	outcome	TRUE	reported	textfile	228022478	2.02792e-05	0.0118542	exposure	TRUE	reported	fejFXa	textfile	280	1	1	TRUE	0.0609160861049439	18.0331828568271	28.1377631604477
EMs	GCST90257082	rs311324	T	C	T	C	-0.0892007	0.0383688	0.773719	NA	FALSE	FALSE	FALSE	WBGjaU	0.38449	0.0441044	1296	outcome	TRUE	reported	textfile	152829873	4.04762e-12	0.0128614	exposure	TRUE	reported	fejFXa	textfile	280	1	1	TRUE	0.146605954905094	47.7580734220892	28.1377631604477
EMs	GCST90257082	rs4074837	G	A	G	A	0.0562872	-0.00736582	0.298774	NA	FALSE	FALSE	FALSE	WBGjaU	0.865263	0.0434017	1327	outcome	TRUE	reported	textfile	13694289	2.18022e-06	0.0118851	exposure	TRUE	reported	fejFXa	textfile	280	1	1	TRUE	0.0741634462225257	22.2689825388095	28.1377631604477
EMs	GCST90257082	rs41377546	A	G	A	G	0.0693561	-0.110122	0.147451	NA	FALSE	FALSE	FALSE	WBGjaU	0.0273531	0.0498562	1402	outcome	TRUE	reported	textfile	156579902	5.56981e-06	0.0152696	exposure	TRUE	reported	fejFXa	textfile	280	1	1	TRUE	0.0686247343316204	20.4833399032772	28.1377631604477
EMs	GCST90257082	rs4259119	T	C	T	C	0.0581513	-0.0556958	0.311643	NA	FALSE	FALSE	FALSE	WBGjaU	0.153467	0.0389962	1309	outcome	TRUE	reported	textfile	55026698	7.60256e-07	0.0117589	exposure	TRUE	reported	fejFXa	textfile	280	1	1	TRUE	0.0803268842673655	24.2813163115443	28.1377631604477
EMs	GCST90257082	rs4367177	C	T	C	T	0.0797587	-0.0144169	0.902242	NA	FALSE	FALSE	FALSE	WBGjaU	0.808523	0.059481	1413	outcome	TRUE	reported	textfile	106000437	2.03475e-05	0.0187181	exposure	TRUE	reported	fejFXa	textfile	280	1	1	TRUE	0.0608959341095418	18.0268303560165	28.1377631604477
EMs	GCST90257082	rs4480321	C	G	C	G	-0.0710412	-0.095343	0.127962	NA	FALSE	TRUE	TRUE	WBGjaU	0.151586	0.0664505	1321	outcome	TRUE	reported	textfile	176544010	1.75449e-05	0.0165441	exposure	TRUE	reported	fejFXa	textfile	280	1	1	TRUE	0.0617844092766741	18.3071630324043	28.1377631604477
EMs	GCST90257082	rs4603825	C	G	C	G	0.0457638	0.0554074	0.556426	NA	FALSE	TRUE	TRUE	WBGjaU	0.145304	0.0380243	1384	outcome	TRUE	reported	textfile	136726661	3.15508e-05	0.0109957	exposure	TRUE	reported	fejFXa	textfile	280	1	1	TRUE	0.0582601135659055	17.1982856462087	28.1377631604477
EMs	GCST90257082	rs4712376	T	G	T	G	-0.0767308	-0.123257	0.123138	NA	FALSE	FALSE	FALSE	WBGjaU	0.0312384	0.0571586	1305	outcome	TRUE	reported	textfile	19272362	4.8434e-06	0.0167847	exposure	TRUE	reported	fejFXa	textfile	280	1	1	TRUE	0.0694532318625067	20.7490898027857	28.1377631604477
EMs	GCST90257082	rs479552	C	G	C	G	0.0506211	0.0616581	0.413317	NA	FALSE	TRUE	TRUE	WBGjaU	0.108707	0.0384146	1402	outcome	TRUE	reported	textfile	64343211	5.01626e-06	0.0110911	exposure	TRUE	reported	fejFXa	textfile	280	1	1	TRUE	0.0692454216550534	20.6823878904096	28.1377631604477
EMs	GCST90257082	rs4815792	T	C	T	C	-0.047592	0.0165972	0.637204	NA	FALSE	FALSE	FALSE	WBGjaU	0.675448	0.0396331	1405	outcome	TRUE	reported	textfile	5320226	2.63469e-05	0.0113235	exposure	TRUE	reported	fejFXa	textfile	280	1	1	TRUE	0.0593443246369332	17.5385347488599	28.1377631604477
EMs	GCST90257082	rs496394	G	A	G	A	-0.0558285	0.0732818	0.319536	NA	FALSE	FALSE	FALSE	WBGjaU	0.108183	0.0455884	1393	outcome	TRUE	reported	textfile	34796002	2.65834e-06	0.0118895	exposure	TRUE	reported	fejFXa	textfile	280	1	1	TRUE	0.0729974413515318	21.8912973933024	28.1377631604477
EMs	GCST90257082	rs56170107	C	G	C	G	-0.0735426	-0.000319985	0.131042	NA	FALSE	TRUE	TRUE	WBGjaU	0.995916	0.0625064	1390	outcome	TRUE	reported	textfile	171494821	6.73581e-06	0.016336	exposure	TRUE	reported	fejFXa	textfile	280	1	1	TRUE	0.0674961660675095	20.1220986809649	28.1377631604477
EMs	GCST90257082	rs57793166	G	A	G	A	0.0483689	-0.0825273	0.609761	NA	FALSE	FALSE	FALSE	WBGjaU	0.026377	0.0371226	1350	outcome	TRUE	reported	textfile	164580069	1.87383e-05	0.0113027	exposure	TRUE	reported	fejFXa	textfile	280	1	1	TRUE	0.0613896726437659	18.182549773384	28.1377631604477
EMs	GCST90257082	rs58754091	G	A	G	A	-0.0678714	0.0331364	0.150065	NA	FALSE	FALSE	FALSE	WBGjaU	0.480197	0.0469238	1419	outcome	TRUE	reported	textfile	55842539	1.1376e-05	0.0154632	exposure	TRUE	reported	fejFXa	textfile	280	1	1	TRUE	0.0643751960123862	19.127650758263	28.1377631604477
EMs	GCST90257082	rs59252800	G	A	G	A	-0.0494882	-0.0357866	0.315824	NA	FALSE	FALSE	FALSE	WBGjaU	0.400286	0.0425332	1362	outcome	TRUE	reported	textfile	79549464	2.77517e-05	0.0118077	exposure	TRUE	reported	fejFXa	textfile	280	1	1	TRUE	0.0590322584217464	17.4405211954662	28.1377631604477
EMs	GCST90257082	rs60148403	A	T	A	T	-0.0761303	0.130095	0.113772	NA	FALSE	TRUE	TRUE	WBGjaU	0.0121344	0.0517932	1298	outcome	TRUE	reported	textfile	177124686	1.36352e-05	0.0175026	exposure	TRUE	reported	fejFXa	textfile	280	1	1	TRUE	0.0632930000460183	18.7843733565112	28.1377631604477
EMs	GCST90257082	rs6081256	C	T	C	T	-0.0560511	-0.0254369	0.39633	NA	FALSE	FALSE	FALSE	WBGjaU	0.519054	0.0394386	1374	outcome	TRUE	reported	textfile	18626653	5.23685e-07	0.0111713	exposure	TRUE	reported	fejFXa	textfile	280	1	1	TRUE	0.0824921473998796	24.9946819661296	28.1377631604477
EMs	GCST90257082	rs61778046	T	G	T	G	0.145616	0.0426103	0.192491	NA	FALSE	FALSE	FALSE	WBGjaU	0.415155	0.0522763	1413	outcome	TRUE	reported	textfile	22032296	6.66193e-27	0.0135593	exposure	TRUE	reported	fejFXa	textfile	280	1	1	TRUE	0.291731607313729	114.506573596516	28.1377631604477
EMs	GCST90257082	rs62162093	G	A	G	A	0.0734041	-0.0562149	0.189792	NA	FALSE	FALSE	FALSE	WBGjaU	0.225396	0.0463494	1391	outcome	TRUE	reported	textfile	49071967	9.97861e-08	0.0137794	exposure	TRUE	reported	fejFXa	textfile	280	1	1	TRUE	0.0920230866551983	28.175185639803	28.1377631604477
EMs	GCST90257082	rs635634	C	T	C	T	-0.0756312	0.0265767	0.797496	NA	FALSE	FALSE	FALSE	WBGjaU	0.569388	0.0467006	1426	outcome	TRUE	reported	textfile	133279427	1.72088e-08	0.0134147	exposure	TRUE	reported	fejFXa	textfile	280	1	1	TRUE	0.101949010974917	31.5592604399829	28.1377631604477
EMs	GCST90257082	rs6539034	A	G	A	G	-0.0817601	0.0234351	0.351591	NA	FALSE	FALSE	FALSE	WBGjaU	0.564722	0.0406866	1318	outcome	TRUE	reported	textfile	102370207	1.24796e-12	0.0115156	exposure	TRUE	reported	fejFXa	textfile	280	1	1	TRUE	0.152565934192184	50.0491205354091	28.1377631604477
EMs	GCST90257082	rs6546324	C	A	C	A	-0.101399	-0.00643634	0.69162	NA	FALSE	FALSE	FALSE	WBGjaU	0.868944	0.039001	1407	outcome	TRUE	reported	textfile	67629358	4.84172e-18	0.0117129	exposure	TRUE	reported	fejFXa	textfile	280	1	1	TRUE	0.211143781412036	74.4089605297325	28.1377631604477
EMs	GCST90257082	rs66741626	G	A	G	A	-0.0721809	0.0368128	0.159889	NA	FALSE	FALSE	FALSE	WBGjaU	0.526923	0.0581679	1395	outcome	TRUE	reported	textfile	57084925	1.65573e-06	0.0150645	exposure	TRUE	reported	fejFXa	textfile	280	1	1	TRUE	0.0757796568644785	22.7940715272007	28.1377631604477
EMs	GCST90257082	rs6778588	A	C	A	C	-0.0506487	-0.040149	0.372156	NA	FALSE	FALSE	FALSE	WBGjaU	0.304968	0.0391233	1422	outcome	TRUE	reported	textfile	190809638	7.43361e-06	0.0113033	exposure	TRUE	reported	fejFXa	textfile	280	1	1	TRUE	0.0669100820585559	19.9348449218223	28.1377631604477
EMs	GCST90257082	rs6834210	T	A	T	A	-0.0566044	0.0181695	0.796045	NA	FALSE	TRUE	TRUE	WBGjaU	0.698287	0.0468631	1416	outcome	TRUE	reported	textfile	93515546	2.67294e-05	0.0134783	exposure	TRUE	reported	fejFXa	textfile	280	1	1	TRUE	0.0592574426647145	17.5112403838231	28.1377631604477
EMs	GCST90257082	rs6938760	A	C	A	C	0.0659436	0.030915	0.399432	NA	FALSE	FALSE	FALSE	WBGjaU	0.419258	0.0382636	1414	outcome	TRUE	reported	textfile	19801873	2.98298e-09	0.0111156	exposure	TRUE	reported	fejFXa	textfile	280	1	1	TRUE	0.111660696120802	34.9434876809237	28.1377631604477
EMs	GCST90257082	rs6963122	C	T	C	T	-0.0676375	-0.0481342	0.861309	NA	FALSE	FALSE	FALSE	WBGjaU	0.49537	0.0705802	1368	outcome	TRUE	reported	textfile	84133296	1.60768e-05	0.0156808	exposure	TRUE	reported	fejFXa	textfile	280	1	1	TRUE	0.0623076005517313	18.4724894470438	28.1377631604477
EMs	GCST90257082	rs6990637	A	G	A	G	-0.0632296	0.0373404	0.786231	NA	FALSE	FALSE	FALSE	WBGjaU	0.410147	0.0453224	1420	outcome	TRUE	reported	textfile	99238256	1.702e-06	0.0132116	exposure	TRUE	reported	fejFXa	textfile	280	1	1	TRUE	0.075617726106065	22.7413792444685	28.1377631604477
EMs	GCST90257082	rs7098111	T	C	T	C	0.0585608	0.0587812	0.185804	NA	FALSE	FALSE	FALSE	WBGjaU	0.281058	0.054509	1379	outcome	TRUE	reported	textfile	117813667	2.85043e-05	0.0139927	exposure	TRUE	reported	fejFXa	textfile	280	1	1	TRUE	0.0588710851670801	17.3899254592064	28.1377631604477
EMs	GCST90257082	rs72806529	A	G	A	G	0.0739325	0.0181825	0.119251	NA	FALSE	FALSE	FALSE	WBGjaU	0.741212	0.0550457	1388	outcome	TRUE	reported	textfile	79558148	9.39096e-06	0.0166862	exposure	TRUE	reported	fejFXa	textfile	280	1	1	TRUE	0.0655191520499454	19.491383167286	28.1377631604477
EMs	GCST90257082	rs72914522	A	G	A	G	0.0793959	-0.0389471	0.10023	NA	FALSE	FALSE	FALSE	WBGjaU	0.519899	0.0605084	1422	outcome	TRUE	reported	textfile	34273063	8.26742e-06	0.0178092	exposure	TRUE	reported	fejFXa	textfile	280	1	1	TRUE	0.0662776431083115	19.7330444624321	28.1377631604477
EMs	GCST90257082	rs73124843	A	G	A	G	-0.0648937	0.0177226	0.163196	NA	FALSE	FALSE	FALSE	WBGjaU	0.72537	0.0504399	1425	outcome	TRUE	reported	textfile	19255309	1.46822e-05	0.0149752	exposure	TRUE	reported	fejFXa	textfile	280	1	1	TRUE	0.0628507604457519	18.6443211672772	28.1377631604477
EMs	GCST90257082	rs73550211	A	G	A	G	0.0719678	0.0403955	0.104748	NA	FALSE	FALSE	FALSE	WBGjaU	0.529748	0.0642681	1426	outcome	TRUE	reported	textfile	23707302	4.27277e-05	0.0175865	exposure	TRUE	reported	fejFXa	textfile	280	1	1	TRUE	0.0564329013058558	16.6266358637768	28.1377631604477
EMs	GCST90257082	rs7448510	C	T	C	T	0.0519655	0.000265807	0.29744	NA	FALSE	FALSE	FALSE	WBGjaU	0.994869	0.0413265	1393	outcome	TRUE	reported	textfile	39777813	1.23726e-05	0.0118889	exposure	TRUE	reported	fejFXa	textfile	280	1	1	TRUE	0.0638738670843739	18.9685283052091	28.1377631604477
EMs	GCST90257082	rs75422835	C	G	C	G	0.102885	-0.090115	0.0617339	NA	FALSE	TRUE	TRUE	WBGjaU	0.273543	0.0822683	1395	outcome	TRUE	reported	textfile	5896820	3.8445e-06	0.0222714	exposure	TRUE	reported	fejFXa	textfile	280	1	1	TRUE	0.0708192404807294	21.1882872648252	28.1377631604477
EMs	GCST90257082	rs76311148	A	C	A	C	0.0677302	0.00427448	0.157911	NA	FALSE	FALSE	FALSE	WBGjaU	0.957914	0.0809848	1287	outcome	TRUE	reported	textfile	129309437	5.12861e-06	0.0148549	exposure	TRUE	reported	fejFXa	textfile	280	1	1	TRUE	0.0691136577524613	20.6401103799577	28.1377631604477
EMs	GCST90257082	rs7728894	A	G	A	G	0.0532749	-0.0183155	0.269192	NA	FALSE	FALSE	FALSE	WBGjaU	0.671478	0.0431754	1394	outcome	TRUE	reported	textfile	142783068	1.31202e-05	0.0122244	exposure	TRUE	reported	fejFXa	textfile	280	1	1	TRUE	0.0635227624593517	18.8571886809296	28.1377631604477
EMs	GCST90257082	rs7731227	C	T	C	T	0.0575391	-0.034005	0.453905	NA	FALSE	FALSE	FALSE	WBGjaU	0.361136	0.0372247	1401	outcome	TRUE	reported	textfile	35329782	1.53377e-07	0.010963	exposure	TRUE	reported	fejFXa	textfile	280	1	1	TRUE	0.0895687335596339	27.3497943748499	28.1377631604477
EMs	GCST90257082	rs77919370	A	G	A	G	0.0723484	0.114167	0.12948	NA	FALSE	FALSE	FALSE	WBGjaU	0.0404327	0.0556563	1369	outcome	TRUE	reported	textfile	74133293	7.79686e-06	0.0161829	exposure	TRUE	reported	fejFXa	textfile	280	1	1	TRUE	0.0666258694630277	19.844123706392	28.1377631604477
EMs	GCST90257082	rs78282795	A	T	A	T	-0.0796761	0.0528383	0.0920998	NA	FALSE	TRUE	TRUE	WBGjaU	0.476889	0.0742624	1410	outcome	TRUE	reported	textfile	63867533	2.99958e-05	0.019091	exposure	TRUE	reported	fejFXa	textfile	280	1	1	TRUE	0.0585641039622788	17.2936054064176	28.1377631604477
EMs	GCST90257082	rs7843047	C	T	C	T	-0.0507432	0.0459386	0.267857	NA	FALSE	FALSE	FALSE	WBGjaU	0.228584	0.0381371	1368	outcome	TRUE	reported	textfile	69607636	4.24942e-05	0.0123961	exposure	TRUE	reported	fejFXa	textfile	280	1	1	TRUE	0.0564657620356799	16.6368969077226	28.1377631604477
EMs	GCST90257082	rs7921352	C	T	C	T	-0.07839	0.00807599	0.603777	NA	FALSE	FALSE	FALSE	WBGjaU	0.839154	0.0397801	1321	outcome	TRUE	reported	textfile	88426366	1.78402e-12	0.0111185	exposure	TRUE	reported	fejFXa	textfile	280	1	1	TRUE	0.15076448389886	49.3532426862039	28.1377631604477
EMs	GCST90257082	rs7959150	G	A	G	A	-0.0565658	0.0123302	0.74129	NA	FALSE	FALSE	FALSE	WBGjaU	0.774424	0.0430147	1385	outcome	TRUE	reported	textfile	26275130	5.35661e-06	0.0124312	exposure	TRUE	reported	fejFXa	textfile	280	1	1	TRUE	0.068855821043743	20.5574160079239	28.1377631604477
EMs	GCST90257082	rs8023822	G	C	G	C	-0.0531663	0.0176353	0.682238	NA	FALSE	TRUE	TRUE	WBGjaU	0.684327	0.0433668	1365	outcome	TRUE	reported	textfile	78652698	5.88952e-06	0.0117357	exposure	TRUE	reported	fejFXa	textfile	280	1	1	TRUE	0.0682930018949113	20.3770654995595	28.1377631604477
EMs	GCST90257082	rs873785	C	T	C	T	0.056613	-0.00745141	0.370747	NA	FALSE	FALSE	FALSE	WBGjaU	0.840446	0.0370053	1419	outcome	TRUE	reported	textfile	931361	5.45896e-07	0.0113013	exposure	TRUE	reported	fejFXa	textfile	280	1	1	TRUE	0.0822510405276862	24.9150805682679	28.1377631604477
EMs	GCST90257082	rs9347863	G	C	G	C	0.0792005	0.0597357	0.0955114	NA	FALSE	TRUE	TRUE	WBGjaU	0.277144	0.0549444	1352	outcome	TRUE	reported	textfile	164493737	1.4644e-05	0.0182743	exposure	TRUE	reported	fejFXa	textfile	280	1	1	TRUE	0.062866295917602	18.6492388321535	28.1377631604477
EMs	GCST90257082	rs9348357	G	A	G	A	-0.0750919	-0.0158934	0.836955	NA	FALSE	FALSE	FALSE	WBGjaU	0.755099	0.0509426	1391	outcome	TRUE	reported	textfile	170076631	3.14521e-07	0.0146821	exposure	TRUE	reported	fejFXa	textfile	280	1	1	TRUE	0.0854404970491173	25.9715	28.1377631604477
EMs	GCST90257082	rs940469	T	C	T	C	-0.069451	-0.0296256	0.140555	NA	FALSE	FALSE	FALSE	WBGjaU	0.537683	0.0480565	1404	outcome	TRUE	reported	textfile	218855254	1.27271e-05	0.0159118	exposure	TRUE	reported	fejFXa	textfile	280	1	1	TRUE	0.0637049363787339	18.914947863542	28.1377631604477
EMs	GCST90257082	rs9573294	T	A	T	A	-0.0533991	-0.0246274	0.398834	NA	FALSE	TRUE	TRUE	WBGjaU	0.548081	0.0409914	1334	outcome	TRUE	reported	textfile	73806373	1.7033e-06	0.0111579	exposure	TRUE	reported	fejFXa	textfile	280	1	1	TRUE	0.0756133659226643	22.7399606956477	28.1377631604477
EMs	GCST90257082	rs9596313	A	G	A	G	-0.0469511	-0.0365591	0.389021	NA	FALSE	FALSE	FALSE	WBGjaU	0.338856	0.0382113	1397	outcome	TRUE	reported	textfile	50576737	2.86332e-05	0.0112214	exposure	TRUE	reported	fejFXa	textfile	280	1	1	TRUE	0.0588438537658087	17.3814	28.1377631604477
EMs	GCST90257082	rs979165	G	T	G	T	-0.0789069	0.048985	0.300081	NA	FALSE	FALSE	FALSE	WBGjaU	0.247257	0.0423187	1416	outcome	TRUE	reported	textfile	25846858	4.63127e-11	0.0119877	exposure	TRUE	reported	fejFXa	textfile	280	1	1	TRUE	0.134003552170876	43.0174830357436	28.1377631604477
EMs	GCST90257082	rs993183	G	A	G	A	-0.0601536	0.0178448	0.391532	NA	FALSE	FALSE	FALSE	WBGjaU	0.626337	0.0366425	1418	outcome	TRUE	reported	textfile	46631145	7.52108e-08	0.0111846	exposure	TRUE	reported	fejFXa	textfile	280	1	1	TRUE	0.0936328922569152	28.7189857454545	28.1377631604477
EMs	GCST90257082	rs9969505	G	A	G	A	0.0600521	-0.0098997	0.382927	NA	FALSE	FALSE	FALSE	WBGjaU	0.7946	0.0380183	1389	outcome	TRUE	reported	textfile	134663677	8.74762e-08	0.0112226	exposure	TRUE	reported	fejFXa	textfile	280	1	1	TRUE	0.0927741173134871	28.4286472700442	28.1377631604477
EMs	GCST90257088	rs10020668	A	G	A	G	-0.154865	0.0816845	0.241796	NA	FALSE	FALSE	FALSE	kL9R1d	0.703795	0.214663	362	outcome	TRUE	reported	textfile	55130736	7.04693e-33	0.0129668	exposure	TRUE	reported	fejFXa	textfile	280	1	1	TRUE	0.337497427412945	141.621012057987	28.3788619731262
EMs	GCST90257088	rs10031925	A	T	A	T	0.0478182	0.197868	0.637378	NA	FALSE	TRUE	TRUE	kL9R1d	0.322357	0.199643	354	outcome	TRUE	reported	textfile	135166514	2.6319e-05	0.0113767	exposure	TRUE	reported	fejFXa	textfile	280	1	1	TRUE	0.0593504038204294	17.5404447406254	28.3788619731262
EMs	GCST90257088	rs10757278	G	A	G	A	-0.0593364	-0.125651	0.418791	NA	FALSE	FALSE	TRUE	kL9R1d	0.503169	0.187475	362	outcome	FALSE	reported	textfile	22124478	8.88219e-08	0.0110946	exposure	TRUE	reported	fejFXa	textfile	280	1	1	TRUE	0.0926868772334305	28.3991835060484	28.3788619731262
EMs	GCST90257088	rs10822009	T	G	T	G	0.048373	-0.0172675	0.506561	NA	FALSE	FALSE	FALSE	kL9R1d	0.935532	0.213307	337	outcome	TRUE	reported	textfile	62461531	9.90193e-06	0.0109458	exposure	TRUE	reported	fejFXa	textfile	280	1	1	TRUE	0.0652033828790241	19.3908922094685	28.3788619731262
EMs	GCST90257088	rs10931936	C	T	C	T	-0.0491662	-0.510092	0.674704	NA	FALSE	FALSE	FALSE	kL9R1d	0.0247717	0.226191	357	outcome	TRUE	reported	textfile	201279205	2.27421e-05	0.0116064	exposure	TRUE	reported	fejFXa	textfile	280	1	1	TRUE	0.0602285535499865	17.816606314381	28.3788619731262
EMs	GCST90257088	rs11031005	C	T	C	T	-0.199715	-0.199948	0.168409	NA	FALSE	FALSE	FALSE	kL9R1d	0.484566	0.285743	362	outcome	TRUE	reported	textfile	30204809	3.68978e-40	0.0150557	exposure	TRUE	reported	fejFXa	textfile	280	1	1	TRUE	0.385914052154351	174.70535985278	28.3788619731262
EMs	GCST90257088	rs11031718	G	T	G	T	-0.0654305	-0.14267	0.292269	NA	FALSE	FALSE	FALSE	kL9R1d	0.552363	0.239854	360	outcome	TRUE	reported	textfile	32327407	5.93882e-08	0.0120706	exposure	TRUE	reported	fejFXa	textfile	280	1	1	TRUE	0.0949742091162142	29.1735665439151	28.3788619731262
EMs	GCST90257088	rs11102041	T	C	T	C	-0.046327	0.0183705	0.558419	NA	FALSE	FALSE	FALSE	kL9R1d	0.929181	0.206532	332	outcome	TRUE	reported	textfile	109961738	2.69352e-05	0.0110356	exposure	TRUE	reported	fejFXa	textfile	280	1	1	TRUE	0.059212059177612	17.4969849602737	28.3788619731262
EMs	GCST90257088	rs1120631	T	C	T	C	-0.076365	-0.595244	0.143187	NA	FALSE	FALSE	FALSE	kL9R1d	0.110939	0.372407	346	outcome	TRUE	reported	textfile	23647960	1.20695e-06	0.0157308	exposure	TRUE	reported	fejFXa	textfile	280	1	1	TRUE	0.0776307658047715	23.3977371465087	28.3788619731262
EMs	GCST90257088	rs11214208	T	C	T	C	-0.0891635	-0.120278	0.0749421	NA	FALSE	FALSE	FALSE	kL9R1d	0.713975	0.327869	343	outcome	TRUE	reported	textfile	112447324	2.32097e-05	0.0210712	exposure	TRUE	reported	fejFXa	textfile	280	1	1	TRUE	0.060105830363992	17.7779811610714	28.3788619731262
EMs	GCST90257088	rs115801116	T	C	T	C	0.0926157	1.21815	0.0626722	NA	FALSE	FALSE	FALSE	kL9R1d	0.00238453	0.397819	343	outcome	TRUE	reported	textfile	2656084	2.75474e-05	0.022089	exposure	TRUE	reported	fejFXa	textfile	280	1	1	TRUE	0.0590763263337108	17.4543580743153	28.3788619731262
EMs	GCST90257088	rs11742339	T	C	T	C	0.0747833	0.383059	0.154863	NA	FALSE	FALSE	FALSE	kL9R1d	0.236136	0.322711	333	outcome	TRUE	reported	textfile	82751153	4.58828e-07	0.0148298	exposure	TRUE	reported	fejFXa	textfile	280	1	1	TRUE	0.0832583139453693	25.2479096662714	28.3788619731262
EMs	GCST90257088	rs11930506	C	A	C	A	0.0711768	-0.456073	0.206455	NA	FALSE	FALSE	FALSE	kL9R1d	0.102022	0.278157	358	outcome	TRUE	reported	textfile	70341181	1.05439e-07	0.0133864	exposure	TRUE	reported	fejFXa	textfile	280	1	1	TRUE	0.0917098330666169	28.0695911072099	28.3788619731262
EMs	GCST90257088	rs11940163	C	T	C	T	0.0583827	0.115736	0.399046	NA	FALSE	FALSE	FALSE	kL9R1d	0.611441	0.227601	351	outcome	TRUE	reported	textfile	55091148	1.62862e-07	0.0111473	exposure	TRUE	reported	fejFXa	textfile	280	1	1	TRUE	0.0892241554101706	27.234269937405	28.3788619731262
EMs	GCST90257088	rs12075799	A	G	A	G	-0.0622807	0.243195	0.324524	NA	FALSE	FALSE	FALSE	kL9R1d	0.225009	0.200059	350	outcome	TRUE	reported	textfile	115283491	9.86757e-08	0.0116868	exposure	TRUE	reported	fejFXa	textfile	280	1	1	TRUE	0.0920876978593122	28.1969744704724	28.3788619731262
EMs	GCST90257088	rs12317475	C	T	C	T	0.091366	-0.261063	0.260496	NA	FALSE	FALSE	FALSE	kL9R1d	0.229658	0.216926	353	outcome	TRUE	reported	textfile	15315112	9.84011e-14	0.0122754	exposure	TRUE	reported	fejFXa	textfile	280	1	1	TRUE	0.165172148072288	55.0027853743338	28.3788619731262
EMs	GCST90257088	rs12347431	A	G	A	G	-0.0670958	0.244445	0.142904	NA	FALSE	FALSE	FALSE	kL9R1d	0.371824	0.273352	362	outcome	TRUE	reported	textfile	116573910	1.98157e-05	0.0157245	exposure	TRUE	reported	fejFXa	textfile	280	1	1	TRUE	0.0610547185625816	18.0768912693332	28.3788619731262
EMs	GCST90257088	rs12440899	C	T	C	T	0.0842201	-0.0565005	0.479475	NA	FALSE	FALSE	TRUE	kL9R1d	0.775398	0.197864	356	outcome	FALSE	reported	textfile	40048090	1.09724e-14	0.0108988	exposure	TRUE	reported	fejFXa	textfile	280	1	1	TRUE	0.175776596123916	59.2871950646468	28.3788619731262
EMs	GCST90257088	rs12459772	A	G	A	G	0.070371	-0.0762953	0.121331	NA	FALSE	FALSE	FALSE	kL9R1d	0.768721	0.259253	355	outcome	TRUE	reported	textfile	51655140	2.0471e-05	0.0165202	exposure	TRUE	reported	fejFXa	textfile	280	1	1	TRUE	0.0608596318635078	18.0153875097787	28.3788619731262
EMs	GCST90257088	rs12471303	A	G	A	G	-0.0543958	0.0413482	0.348631	NA	FALSE	FALSE	FALSE	kL9R1d	0.839148	0.203536	341	outcome	TRUE	reported	textfile	147675248	2.12222e-06	0.0114725	exposure	TRUE	reported	fejFXa	textfile	280	1	1	TRUE	0.0743218616776004	22.3203689176646	28.3788619731262
EMs	GCST90257088	rs12637671	A	G	A	G	-0.0603875	0.183573	0.744488	NA	FALSE	FALSE	FALSE	kL9R1d	0.403478	0.219451	350	outcome	TRUE	reported	textfile	50187129	1.10683e-06	0.0123958	exposure	TRUE	reported	fejFXa	textfile	280	1	1	TRUE	0.0781364361173798	23.5630630080933	28.3788619731262
EMs	GCST90257088	rs12798924	G	A	G	A	-0.0469399	-0.013058	0.468896	NA	FALSE	FALSE	FALSE	kL9R1d	0.949479	0.205925	342	outcome	TRUE	reported	textfile	122169666	1.93086e-05	0.0109859	exposure	TRUE	reported	fejFXa	textfile	280	1	1	TRUE	0.0612101430439163	18.1259092651283	28.3788619731262
EMs	GCST90257088	rs1307273	A	G	A	G	-0.0759342	-0.261605	0.815136	NA	FALSE	FALSE	FALSE	kL9R1d	0.344211	0.276172	349	outcome	TRUE	reported	textfile	34273109	5.30261e-08	0.0139563	exposure	TRUE	reported	fejFXa	textfile	280	1	1	TRUE	0.0956157050280677	29.3914502336949	28.3788619731262
EMs	GCST90257088	rs13111751	G	C	G	C	0.0576644	0.0903276	0.319628	NA	FALSE	TRUE	TRUE	kL9R1d	0.688564	0.225167	353	outcome	TRUE	reported	textfile	119129607	7.2624e-07	0.0116395	exposure	TRUE	reported	fejFXa	textfile	280	1	1	TRUE	0.0805928904849213	24.3687734442526	28.3788619731262
EMs	GCST90257088	rs13264285	C	A	C	A	-0.0687843	0.0935531	0.42406	NA	FALSE	FALSE	FALSE	kL9R1d	0.63087	0.19452	359	outcome	TRUE	reported	textfile	74388363	5.63093e-10	0.0110935	exposure	TRUE	reported	fejFXa	textfile	280	1	1	TRUE	0.120727676012333	38.1705337650309	28.3788619731262
EMs	GCST90257088	rs13404126	A	G	A	G	-0.0455345	-0.0618011	0.420881	NA	FALSE	FALSE	FALSE	kL9R1d	0.760987	0.203	350	outcome	TRUE	reported	textfile	62621497	3.86091e-05	0.0110637	exposure	TRUE	reported	fejFXa	textfile	280	1	1	TRUE	0.0570444691386445	16.817720350033	28.3788619731262
EMs	GCST90257088	rs13429613	T	C	T	C	-0.0495961	-0.217734	0.426622	NA	FALSE	FALSE	FALSE	kL9R1d	0.271253	0.197574	351	outcome	TRUE	reported	textfile	112732035	6.98313e-06	0.0110356	exposure	TRUE	reported	fejFXa	textfile	280	1	1	TRUE	0.0672815068278552	20.053487772641	28.3788619731262
EMs	GCST90257088	rs16829016	T	C	T	C	0.0533218	-0.0146047	0.312211	NA	FALSE	FALSE	FALSE	kL9R1d	0.948006	0.223787	347	outcome	TRUE	reported	textfile	187427731	4.93117e-06	0.0116737	exposure	TRUE	reported	fejFXa	textfile	280	1	1	TRUE	0.0693462003690538	20.7147316330109	28.3788619731262
EMs	GCST90257088	rs17059949	C	T	C	T	-0.0641936	0.220989	0.157681	NA	FALSE	FALSE	FALSE	kL9R1d	0.405305	0.265192	334	outcome	TRUE	reported	textfile	39445776	2.20557e-05	0.0151293	exposure	TRUE	reported	fejFXa	textfile	280	1	1	TRUE	0.0604122628035191	17.8744447107086	28.3788619731262
EMs	GCST90257088	rs1721390	G	C	G	C	0.0655424	-0.223782	0.163049	NA	FALSE	TRUE	TRUE	kL9R1d	0.389378	0.259646	356	outcome	TRUE	reported	textfile	38053951	7.01811e-06	0.0145872	exposure	TRUE	reported	fejFXa	textfile	280	1	1	TRUE	0.0672522738846373	20.0441465751875	28.3788619731262
EMs	GCST90257088	rs17265513	C	T	C	T	-0.0675391	-0.188066	0.282589	NA	FALSE	FALSE	FALSE	kL9R1d	0.456848	0.252471	361	outcome	TRUE	reported	textfile	41203988	3.27228e-08	0.0122216	exposure	TRUE	reported	fejFXa	textfile	280	1	1	TRUE	0.098341832492983	30.3208360088819	28.3788619731262
EMs	GCST90257088	rs17438451	C	T	C	T	-0.0514624	0.409646	0.406193	NA	FALSE	FALSE	FALSE	kL9R1d	0.0460786	0.204581	347	outcome	TRUE	reported	textfile	86211477	3.80233e-06	0.0111345	exposure	TRUE	reported	fejFXa	textfile	280	1	1	TRUE	0.0708843523857471	21.2092542126888	28.3788619731262
EMs	GCST90257088	rs1833469	T	C	T	C	-0.0489932	-0.0529465	0.331116	NA	FALSE	FALSE	FALSE	kL9R1d	0.793673	0.202274	352	outcome	TRUE	reported	textfile	50919497	2.80879e-05	0.0116973	exposure	TRUE	reported	fejFXa	textfile	280	1	1	TRUE	0.058959097267461	17.4175521943414	28.3788619731262
EMs	GCST90257088	rs2041305	C	T	C	T	0.0702385	0.055295	0.137475	NA	FALSE	FALSE	FALSE	kL9R1d	0.825677	0.250848	340	outcome	TRUE	reported	textfile	118041292	7.70371e-06	0.0157019	exposure	TRUE	reported	fejFXa	textfile	280	1	1	TRUE	0.0666976267586976	19.8670235612098	28.3788619731262
EMs	GCST90257088	rs2054847	A	G	A	G	0.0460291	-0.126561	0.403749	NA	FALSE	FALSE	FALSE	kL9R1d	0.539037	0.205816	347	outcome	TRUE	reported	textfile	30204995	3.38236e-05	0.0111019	exposure	TRUE	reported	fejFXa	textfile	280	1	1	TRUE	0.0578410905093282	17.0669968724129	28.3788619731262
EMs	GCST90257088	rs2164983	A	C	A	C	0.0699738	0.0869961	0.224288	NA	FALSE	FALSE	FALSE	kL9R1d	0.75501	0.278572	362	outcome	TRUE	reported	textfile	8679120	8.23872e-08	0.0130504	exposure	TRUE	reported	fejFXa	textfile	280	1	1	TRUE	0.0931145745832162	28.5436848014594	28.3788619731262
EMs	GCST90257088	rs2194092	C	A	C	A	0.0545821	0.13408	0.552841	NA	FALSE	FALSE	FALSE	kL9R1d	0.490564	0.194271	359	outcome	TRUE	reported	textfile	64748177	7.29004e-07	0.011019	exposure	TRUE	reported	fejFXa	textfile	280	1	1	TRUE	0.0805705783466584	24.3614357479373	28.3788619731262
EMs	GCST90257088	rs2253950	A	G	A	G	0.0586255	-0.149235	0.363922	NA	FALSE	FALSE	FALSE	kL9R1d	0.484739	0.213334	334	outcome	TRUE	reported	textfile	102781363	2.18313e-07	0.011311	exposure	TRUE	reported	fejFXa	textfile	280	1	1	TRUE	0.0875437477200892	26.6721410537488	28.3788619731262
EMs	GCST90257088	rs2428516	C	T	C	T	-0.0632573	0.181929	0.597291	NA	FALSE	FALSE	FALSE	kL9R1d	0.395917	0.214028	359	outcome	TRUE	reported	textfile	31053548	1.19762e-08	0.0110976	exposure	TRUE	reported	fejFXa	textfile	280	1	1	TRUE	0.103974213702413	32.2589280925794	28.3788619731262
EMs	GCST90257088	rs2505338	C	T	C	T	0.0485017	0.281115	0.611493	NA	FALSE	FALSE	FALSE	kL9R1d	0.187874	0.213033	358	outcome	TRUE	reported	textfile	32380309	1.57881e-05	0.011234	exposure	TRUE	reported	fejFXa	textfile	280	1	1	TRUE	0.0624161759956353	18.5068219849171	28.3788619731262
EMs	GCST90257088	rs261215	T	C	T	C	-0.0477605	-0.0843546	0.561852	NA	FALSE	FALSE	FALSE	kL9R1d	0.675759	0.201495	340	outcome	TRUE	reported	textfile	96604044	1.32538e-05	0.0109646	exposure	TRUE	reported	fejFXa	textfile	280	1	1	TRUE	0.0634627884649835	18.8381785325417	28.3788619731262
EMs	GCST90257088	rs2740541	C	A	C	A	-0.0540932	0.136857	0.42975	NA	FALSE	FALSE	FALSE	kL9R1d	0.505605	0.205362	357	outcome	TRUE	reported	textfile	50340719	9.60926e-07	0.0110406	exposure	TRUE	reported	fejFXa	textfile	280	1	1	TRUE	0.0789622300239619	23.8334416483621	28.3788619731262
EMs	GCST90257088	rs2779747	T	G	T	G	-0.0911871	-0.39827	0.574295	NA	FALSE	FALSE	FALSE	kL9R1d	0.0482123	0.200865	357	outcome	TRUE	reported	textfile	22171485	1.08743e-16	0.0109932	exposure	TRUE	reported	fejFXa	textfile	280	1	1	TRUE	0.197258685200765	68.3133077553476	28.3788619731262
EMs	GCST90257088	rs2800709	G	T	G	T	0.0766746	0.251999	0.520389	NA	FALSE	FALSE	TRUE	kL9R1d	0.201945	0.197097	356	outcome	FALSE	reported	textfile	127118152	2.1923e-12	0.0109197	exposure	TRUE	reported	fejFXa	textfile	280	1	1	TRUE	0.149721681985455	48.951768744554	28.3788619731262
EMs	GCST90257088	rs28366179	A	C	A	C	-0.0586811	0.112396	0.220544	NA	FALSE	FALSE	FALSE	kL9R1d	0.688377	0.280009	362	outcome	TRUE	reported	textfile	32313635	9.7798e-06	0.0132703	exposure	TRUE	reported	fejFXa	textfile	280	1	1	TRUE	0.0652769608616486	19.4143017339838	28.3788619731262
EMs	GCST90257088	rs2891457	G	A	G	A	0.0559308	-0.0859388	0.257617	NA	FALSE	FALSE	FALSE	kL9R1d	0.72381	0.242995	361	outcome	TRUE	reported	textfile	25222514	7.02005e-06	0.0124482	exposure	TRUE	reported	fejFXa	textfile	280	1	1	TRUE	0.0672505612126382	20.0435993201122	28.3788619731262
EMs	GCST90257088	rs30614	G	A	G	A	-0.0466712	-0.199669	0.436665	NA	FALSE	FALSE	FALSE	kL9R1d	0.315434	0.198587	346	outcome	TRUE	reported	textfile	14780412	2.36478e-05	0.0110403	exposure	TRUE	reported	fejFXa	textfile	280	1	1	TRUE	0.0599941248132744	17.7428323996137	28.3788619731262
EMs	GCST90257088	rs3094911	G	A	G	A	-0.0505202	-0.282035	0.699521	NA	FALSE	FALSE	FALSE	kL9R1d	0.181496	0.210625	347	outcome	TRUE	reported	textfile	228022478	2.02792e-05	0.0118542	exposure	TRUE	reported	fejFXa	textfile	280	1	1	TRUE	0.0609160861049439	18.0331828568271	28.3788619731262
EMs	GCST90257088	rs311324	T	C	T	C	-0.0892007	-0.228837	0.773719	NA	FALSE	FALSE	FALSE	kL9R1d	0.323711	0.231513	332	outcome	TRUE	reported	textfile	152829873	4.04762e-12	0.0128614	exposure	TRUE	reported	fejFXa	textfile	280	1	1	TRUE	0.146605954905094	47.7580734220892	28.3788619731262
EMs	GCST90257088	rs4074837	G	A	G	A	0.0562872	0.0939664	0.298774	NA	FALSE	FALSE	FALSE	kL9R1d	0.686535	0.232632	344	outcome	TRUE	reported	textfile	13694289	2.18022e-06	0.0118851	exposure	TRUE	reported	fejFXa	textfile	280	1	1	TRUE	0.0741634462225257	22.2689825388095	28.3788619731262
EMs	GCST90257088	rs41377546	A	G	A	G	0.0693561	0.0858395	0.147451	NA	FALSE	FALSE	FALSE	kL9R1d	0.762871	0.284272	352	outcome	TRUE	reported	textfile	156579902	5.56981e-06	0.0152696	exposure	TRUE	reported	fejFXa	textfile	280	1	1	TRUE	0.0686247343316204	20.4833399032772	28.3788619731262
EMs	GCST90257088	rs4259119	T	C	T	C	0.0581513	-0.308026	0.311643	NA	FALSE	FALSE	FALSE	kL9R1d	0.158709	0.218029	338	outcome	TRUE	reported	textfile	55026698	7.60256e-07	0.0117589	exposure	TRUE	reported	fejFXa	textfile	280	1	1	TRUE	0.0803268842673655	24.2813163115443	28.3788619731262
EMs	GCST90257088	rs4367177	C	T	C	T	0.0797587	-0.710169	0.902242	NA	FALSE	FALSE	FALSE	kL9R1d	0.0500629	0.361101	351	outcome	TRUE	reported	textfile	106000437	2.03475e-05	0.0187181	exposure	TRUE	reported	fejFXa	textfile	280	1	1	TRUE	0.0608959341095418	18.0268303560165	28.3788619731262
EMs	GCST90257088	rs4480321	C	G	C	G	-0.0710412	-0.358793	0.127962	NA	FALSE	TRUE	TRUE	kL9R1d	0.339944	0.375411	336	outcome	TRUE	reported	textfile	176544010	1.75449e-05	0.0165441	exposure	TRUE	reported	fejFXa	textfile	280	1	1	TRUE	0.0617844092766741	18.3071630324043	28.3788619731262
EMs	GCST90257088	rs4603825	C	G	C	G	0.0457638	0.117729	0.556426	NA	FALSE	TRUE	TRUE	kL9R1d	0.541317	0.192537	353	outcome	TRUE	reported	textfile	136726661	3.15508e-05	0.0109957	exposure	TRUE	reported	fejFXa	textfile	280	1	1	TRUE	0.0582601135659055	17.1982856462087	28.3788619731262
EMs	GCST90257088	rs479552	C	G	C	G	0.0506211	-0.026435	0.413317	NA	FALSE	TRUE	TRUE	kL9R1d	0.900301	0.210846	356	outcome	TRUE	reported	textfile	64343211	5.01626e-06	0.0110911	exposure	TRUE	reported	fejFXa	textfile	280	1	1	TRUE	0.0692454216550534	20.6823878904096	28.3788619731262
EMs	GCST90257088	rs4815792	T	C	T	C	-0.047592	0.280721	0.637204	NA	FALSE	FALSE	FALSE	kL9R1d	0.198151	0.217715	357	outcome	TRUE	reported	textfile	5320226	2.63469e-05	0.0113235	exposure	TRUE	reported	fejFXa	textfile	280	1	1	TRUE	0.0593443246369332	17.5385347488599	28.3788619731262
EMs	GCST90257088	rs496394	G	A	G	A	-0.0558285	0.131898	0.319536	NA	FALSE	FALSE	FALSE	kL9R1d	0.567916	0.230712	352	outcome	TRUE	reported	textfile	34796002	2.65834e-06	0.0118895	exposure	TRUE	reported	fejFXa	textfile	280	1	1	TRUE	0.0729974413515318	21.8912973933024	28.3788619731262
EMs	GCST90257088	rs56170107	C	G	C	G	-0.0735426	-0.27214	0.131042	NA	FALSE	TRUE	TRUE	kL9R1d	0.417308	0.335093	349	outcome	TRUE	reported	textfile	171494821	6.73581e-06	0.016336	exposure	TRUE	reported	fejFXa	textfile	280	1	1	TRUE	0.0674961660675095	20.1220986809649	28.3788619731262
EMs	GCST90257088	rs57793166	G	A	G	A	0.0483689	0.24333	0.609761	NA	FALSE	FALSE	FALSE	kL9R1d	0.218036	0.197176	360	outcome	TRUE	reported	textfile	164580069	1.87383e-05	0.0113027	exposure	TRUE	reported	fejFXa	textfile	280	1	1	TRUE	0.0613896726437659	18.182549773384	28.3788619731262
EMs	GCST90257088	rs58754091	G	A	G	A	-0.0678714	-0.357778	0.150065	NA	FALSE	FALSE	FALSE	kL9R1d	0.1727	0.261828	362	outcome	TRUE	reported	textfile	55842539	1.1376e-05	0.0154632	exposure	TRUE	reported	fejFXa	textfile	280	1	1	TRUE	0.0643751960123862	19.127650758263	28.3788619731262
EMs	GCST90257088	rs59252800	G	A	G	A	-0.0494882	0.125386	0.315824	NA	FALSE	FALSE	FALSE	kL9R1d	0.546421	0.207666	338	outcome	TRUE	reported	textfile	79549464	2.77517e-05	0.0118077	exposure	TRUE	reported	fejFXa	textfile	280	1	1	TRUE	0.0590322584217464	17.4405211954662	28.3788619731262
EMs	GCST90257088	rs60148403	A	T	A	T	-0.0761303	-0.238093	0.113772	NA	FALSE	TRUE	TRUE	kL9R1d	0.395136	0.279606	331	outcome	TRUE	reported	textfile	177124686	1.36352e-05	0.0175026	exposure	TRUE	reported	fejFXa	textfile	280	1	1	TRUE	0.0632930000460183	18.7843733565112	28.3788619731262
EMs	GCST90257088	rs6081256	C	T	C	T	-0.0560511	-0.260076	0.39633	NA	FALSE	FALSE	FALSE	kL9R1d	0.227131	0.214925	347	outcome	TRUE	reported	textfile	18626653	5.23685e-07	0.0111713	exposure	TRUE	reported	fejFXa	textfile	280	1	1	TRUE	0.0824921473998796	24.9946819661296	28.3788619731262
EMs	GCST90257088	rs61778046	T	G	T	G	0.145616	0.236761	0.192491	NA	FALSE	FALSE	FALSE	kL9R1d	0.422914	0.295083	360	outcome	TRUE	reported	textfile	22032296	6.66193e-27	0.0135593	exposure	TRUE	reported	fejFXa	textfile	280	1	1	TRUE	0.291731607313729	114.506573596516	28.3788619731262
EMs	GCST90257088	rs62162093	G	A	G	A	0.0734041	0.666057	0.189792	NA	FALSE	FALSE	FALSE	kL9R1d	0.00417699	0.230902	353	outcome	TRUE	reported	textfile	49071967	9.97861e-08	0.0137794	exposure	TRUE	reported	fejFXa	textfile	280	1	1	TRUE	0.0920230866551983	28.175185639803	28.3788619731262
EMs	GCST90257088	rs635634	C	T	C	T	-0.0756312	0.0666748	0.797496	NA	FALSE	FALSE	FALSE	kL9R1d	0.802735	0.266694	362	outcome	TRUE	reported	textfile	133279427	1.72088e-08	0.0134147	exposure	TRUE	reported	fejFXa	textfile	280	1	1	TRUE	0.101949010974917	31.5592604399829	28.3788619731262
EMs	GCST90257088	rs6539034	A	G	A	G	-0.0817601	0.182082	0.351591	NA	FALSE	FALSE	FALSE	kL9R1d	0.387659	0.210482	338	outcome	TRUE	reported	textfile	102370207	1.24796e-12	0.0115156	exposure	TRUE	reported	fejFXa	textfile	280	1	1	TRUE	0.152565934192184	50.0491205354091	28.3788619731262
EMs	GCST90257088	rs6546324	C	A	C	A	-0.101399	-0.0689757	0.69162	NA	FALSE	FALSE	FALSE	kL9R1d	0.742911	0.210115	353	outcome	TRUE	reported	textfile	67629358	4.84172e-18	0.0117129	exposure	TRUE	reported	fejFXa	textfile	280	1	1	TRUE	0.211143781412036	74.4089605297325	28.3788619731262
EMs	GCST90257088	rs66741626	G	A	G	A	-0.0721809	0.39797	0.159889	NA	FALSE	FALSE	FALSE	kL9R1d	0.202014	0.311311	354	outcome	TRUE	reported	textfile	57084925	1.65573e-06	0.0150645	exposure	TRUE	reported	fejFXa	textfile	280	1	1	TRUE	0.0757796568644785	22.7940715272007	28.3788619731262
EMs	GCST90257088	rs6778588	A	C	A	C	-0.0506487	-0.031074	0.372156	NA	FALSE	FALSE	FALSE	kL9R1d	0.887735	0.21995	362	outcome	TRUE	reported	textfile	190809638	7.43361e-06	0.0113033	exposure	TRUE	reported	fejFXa	textfile	280	1	1	TRUE	0.0669100820585559	19.9348449218223	28.3788619731262
EMs	GCST90257088	rs6834210	T	A	T	A	-0.0566044	-0.119582	0.796045	NA	FALSE	TRUE	TRUE	kL9R1d	0.642018	0.257002	361	outcome	TRUE	reported	textfile	93515546	2.67294e-05	0.0134783	exposure	TRUE	reported	fejFXa	textfile	280	1	1	TRUE	0.0592574426647145	17.5112403838231	28.3788619731262
EMs	GCST90257088	rs6938760	A	C	A	C	0.0659436	0.336013	0.399432	NA	FALSE	FALSE	FALSE	kL9R1d	0.0758707	0.188703	360	outcome	TRUE	reported	textfile	19801873	2.98298e-09	0.0111156	exposure	TRUE	reported	fejFXa	textfile	280	1	1	TRUE	0.111660696120802	34.9434876809237	28.3788619731262
EMs	GCST90257088	rs6963122	C	T	C	T	-0.0676375	-0.219775	0.861309	NA	FALSE	FALSE	FALSE	kL9R1d	0.583992	0.400965	346	outcome	TRUE	reported	textfile	84133296	1.60768e-05	0.0156808	exposure	TRUE	reported	fejFXa	textfile	280	1	1	TRUE	0.0623076005517313	18.4724894470438	28.3788619731262
EMs	GCST90257088	rs7098111	T	C	T	C	0.0585608	-0.221748	0.185804	NA	FALSE	FALSE	FALSE	kL9R1d	0.445795	0.290485	348	outcome	TRUE	reported	textfile	117813667	2.85043e-05	0.0139927	exposure	TRUE	reported	fejFXa	textfile	280	1	1	TRUE	0.0588710851670801	17.3899254592064	28.3788619731262
EMs	GCST90257088	rs72806529	A	G	A	G	0.0739325	0.587841	0.119251	NA	FALSE	FALSE	FALSE	kL9R1d	0.0631138	0.315241	350	outcome	TRUE	reported	textfile	79558148	9.39096e-06	0.0166862	exposure	TRUE	reported	fejFXa	textfile	280	1	1	TRUE	0.0655191520499454	19.491383167286	28.3788619731262
EMs	GCST90257088	rs72914522	A	G	A	G	0.0793959	-0.0857259	0.10023	NA	FALSE	FALSE	FALSE	kL9R1d	0.786082	0.315612	361	outcome	TRUE	reported	textfile	34273063	8.26742e-06	0.0178092	exposure	TRUE	reported	fejFXa	textfile	280	1	1	TRUE	0.0662776431083115	19.7330444624321	28.3788619731262
EMs	GCST90257088	rs73124843	A	G	A	G	-0.0648937	0.0261229	0.163196	NA	FALSE	FALSE	FALSE	kL9R1d	0.924944	0.277082	361	outcome	TRUE	reported	textfile	19255309	1.46822e-05	0.0149752	exposure	TRUE	reported	fejFXa	textfile	280	1	1	TRUE	0.0628507604457519	18.6443211672772	28.3788619731262
EMs	GCST90257088	rs73550211	A	G	A	G	0.0719678	0.720928	0.104748	NA	FALSE	FALSE	FALSE	kL9R1d	0.0455506	0.359219	362	outcome	TRUE	reported	textfile	23707302	4.27277e-05	0.0175865	exposure	TRUE	reported	fejFXa	textfile	280	1	1	TRUE	0.0564329013058558	16.6266358637768	28.3788619731262
EMs	GCST90257088	rs7448510	C	T	C	T	0.0519655	-0.0419126	0.29744	NA	FALSE	FALSE	FALSE	kL9R1d	0.846132	0.215809	349	outcome	TRUE	reported	textfile	39777813	1.23726e-05	0.0118889	exposure	TRUE	reported	fejFXa	textfile	280	1	1	TRUE	0.0638738670843739	18.9685283052091	28.3788619731262
EMs	GCST90257088	rs75172847	T	C	T	C	-0.108783	0.228005	0.0574258	NA	FALSE	FALSE	FALSE	kL9R1d	0.606975	0.442794	332	outcome	TRUE	reported	textfile	88387631	7.14924e-06	0.0242321	exposure	TRUE	reported	fejFXa	textfile	280	1	1	TRUE	0.0671424605311872	20.0090616604745	28.3788619731262
EMs	GCST90257088	rs75422835	C	G	C	G	0.102885	-0.121632	0.0617339	NA	FALSE	TRUE	TRUE	kL9R1d	0.779447	0.433989	357	outcome	TRUE	reported	textfile	5896820	3.8445e-06	0.0222714	exposure	TRUE	reported	fejFXa	textfile	280	1	1	TRUE	0.0708192404807294	21.1882872648252	28.3788619731262
EMs	GCST90257088	rs76311148	A	C	A	C	0.0677302	0.740148	0.157911	NA	FALSE	FALSE	FALSE	kL9R1d	0.119539	0.47414	332	outcome	TRUE	reported	textfile	129309437	5.12861e-06	0.0148549	exposure	TRUE	reported	fejFXa	textfile	280	1	1	TRUE	0.0691136577524613	20.6401103799577	28.3788619731262
EMs	GCST90257088	rs7728894	A	G	A	G	0.0532749	0.0287224	0.269192	NA	FALSE	FALSE	FALSE	kL9R1d	0.900715	0.230048	353	outcome	TRUE	reported	textfile	142783068	1.31202e-05	0.0122244	exposure	TRUE	reported	fejFXa	textfile	280	1	1	TRUE	0.0635227624593517	18.8571886809296	28.3788619731262
EMs	GCST90257088	rs7731227	C	T	C	T	0.0575391	-0.155633	0.453905	NA	FALSE	FALSE	FALSE	kL9R1d	0.458541	0.209713	352	outcome	TRUE	reported	textfile	35329782	1.53377e-07	0.010963	exposure	TRUE	reported	fejFXa	textfile	280	1	1	TRUE	0.0895687335596339	27.3497943748499	28.3788619731262
EMs	GCST90257088	rs77919370	A	G	A	G	0.0723484	0.132379	0.12948	NA	FALSE	FALSE	FALSE	kL9R1d	0.658746	0.29946	342	outcome	TRUE	reported	textfile	74133293	7.79686e-06	0.0161829	exposure	TRUE	reported	fejFXa	textfile	280	1	1	TRUE	0.0666258694630277	19.844123706392	28.3788619731262
EMs	GCST90257088	rs78282795	A	T	A	T	-0.0796761	0.661364	0.0920998	NA	FALSE	TRUE	TRUE	kL9R1d	0.0644953	0.356548	355	outcome	TRUE	reported	textfile	63867533	2.99958e-05	0.019091	exposure	TRUE	reported	fejFXa	textfile	280	1	1	TRUE	0.0585641039622788	17.2936054064176	28.3788619731262
EMs	GCST90257088	rs7843047	C	T	C	T	-0.0507432	-0.133252	0.267857	NA	FALSE	FALSE	FALSE	kL9R1d	0.49414	0.194668	350	outcome	TRUE	reported	textfile	69607636	4.24942e-05	0.0123961	exposure	TRUE	reported	fejFXa	textfile	280	1	1	TRUE	0.0564657620356799	16.6368969077226	28.3788619731262
EMs	GCST90257088	rs7921352	C	T	C	T	-0.07839	-0.139771	0.603777	NA	FALSE	FALSE	FALSE	kL9R1d	0.501501	0.207715	340	outcome	TRUE	reported	textfile	88426366	1.78402e-12	0.0111185	exposure	TRUE	reported	fejFXa	textfile	280	1	1	TRUE	0.15076448389886	49.3532426862039	28.3788619731262
EMs	GCST90257088	rs7959150	G	A	G	A	-0.0565658	-0.0979223	0.74129	NA	FALSE	FALSE	FALSE	kL9R1d	0.660788	0.222943	350	outcome	TRUE	reported	textfile	26275130	5.35661e-06	0.0124312	exposure	TRUE	reported	fejFXa	textfile	280	1	1	TRUE	0.068855821043743	20.5574160079239	28.3788619731262
EMs	GCST90257088	rs8023822	G	C	G	C	-0.0531663	-0.242515	0.682238	NA	FALSE	TRUE	TRUE	kL9R1d	0.326117	0.246594	346	outcome	TRUE	reported	textfile	78652698	5.88952e-06	0.0117357	exposure	TRUE	reported	fejFXa	textfile	280	1	1	TRUE	0.0682930018949113	20.3770654995595	28.3788619731262
EMs	GCST90257088	rs873785	C	T	C	T	0.056613	0.0308723	0.370747	NA	FALSE	FALSE	FALSE	kL9R1d	0.879833	0.204053	362	outcome	TRUE	reported	textfile	931361	5.45896e-07	0.0113013	exposure	TRUE	reported	fejFXa	textfile	280	1	1	TRUE	0.0822510405276862	24.9150805682679	28.3788619731262
EMs	GCST90257088	rs9347863	G	C	G	C	0.0792005	-0.106692	0.0955114	NA	FALSE	TRUE	TRUE	kL9R1d	0.721391	0.298929	344	outcome	TRUE	reported	textfile	164493737	1.4644e-05	0.0182743	exposure	TRUE	reported	fejFXa	textfile	280	1	1	TRUE	0.062866295917602	18.6492388321535	28.3788619731262
EMs	GCST90257088	rs9348357	G	A	G	A	-0.0750919	-0.0284097	0.836955	NA	FALSE	FALSE	FALSE	kL9R1d	0.91871	0.278154	353	outcome	TRUE	reported	textfile	170076631	3.14521e-07	0.0146821	exposure	TRUE	reported	fejFXa	textfile	280	1	1	TRUE	0.0854404970491173	25.9715	28.3788619731262
EMs	GCST90257088	rs940469	T	C	T	C	-0.069451	-0.541037	0.140555	NA	FALSE	FALSE	FALSE	kL9R1d	0.0152995	0.221946	359	outcome	TRUE	reported	textfile	218855254	1.27271e-05	0.0159118	exposure	TRUE	reported	fejFXa	textfile	280	1	1	TRUE	0.0637049363787339	18.914947863542	28.3788619731262
EMs	GCST90257088	rs9573294	T	A	T	A	-0.0533991	0.0713925	0.398834	NA	FALSE	TRUE	TRUE	kL9R1d	0.750826	0.224629	342	outcome	TRUE	reported	textfile	73806373	1.7033e-06	0.0111579	exposure	TRUE	reported	fejFXa	textfile	280	1	1	TRUE	0.0756133659226643	22.7399606956477	28.3788619731262
EMs	GCST90257088	rs9596313	A	G	A	G	-0.0469511	-0.252423	0.389021	NA	FALSE	FALSE	FALSE	kL9R1d	0.211236	0.201516	351	outcome	TRUE	reported	textfile	50576737	2.86332e-05	0.0112214	exposure	TRUE	reported	fejFXa	textfile	280	1	1	TRUE	0.0588438537658087	17.3814	28.3788619731262
EMs	GCST90257088	rs979165	G	T	G	T	-0.0789069	0.0504509	0.300081	NA	FALSE	FALSE	FALSE	kL9R1d	0.818656	0.219875	360	outcome	TRUE	reported	textfile	25846858	4.63127e-11	0.0119877	exposure	TRUE	reported	fejFXa	textfile	280	1	1	TRUE	0.134003552170876	43.0174830357436	28.3788619731262
EMs	GCST90257088	rs993183	G	A	G	A	-0.0601536	-0.457437	0.391532	NA	FALSE	FALSE	FALSE	kL9R1d	0.0226048	0.199709	362	outcome	TRUE	reported	textfile	46631145	7.52108e-08	0.0111846	exposure	TRUE	reported	fejFXa	textfile	280	1	1	TRUE	0.0936328922569152	28.7189857454545	28.3788619731262
EMs	GCST90257088	rs9969505	G	A	G	A	0.0600521	0.196294	0.382927	NA	FALSE	FALSE	FALSE	kL9R1d	0.324142	0.198784	350	outcome	TRUE	reported	textfile	134663677	8.74762e-08	0.0112226	exposure	TRUE	reported	fejFXa	textfile	280	1	1	TRUE	0.0927741173134871	28.4286472700442	28.3788619731262
EMs	GCST90257089	rs10020668	A	G	A	G	-0.154865	0.133896	0.241796	NA	FALSE	FALSE	FALSE	TKGjAR	0.534683	0.215437	362	outcome	TRUE	reported	textfile	55130736	7.04693e-33	0.0129668	exposure	TRUE	reported	fejFXa	textfile	280	1	1	TRUE	0.337497427412945	141.621012057987	28.3788619731262
EMs	GCST90257089	rs10031925	A	T	A	T	0.0478182	0.219177	0.637378	NA	FALSE	TRUE	TRUE	TKGjAR	0.276586	0.201113	354	outcome	TRUE	reported	textfile	135166514	2.6319e-05	0.0113767	exposure	TRUE	reported	fejFXa	textfile	280	1	1	TRUE	0.0593504038204294	17.5404447406254	28.3788619731262
EMs	GCST90257089	rs10757278	G	A	G	A	-0.0593364	-0.160244	0.418791	NA	FALSE	FALSE	TRUE	TKGjAR	0.394971	0.188141	362	outcome	FALSE	reported	textfile	22124478	8.88219e-08	0.0110946	exposure	TRUE	reported	fejFXa	textfile	280	1	1	TRUE	0.0926868772334305	28.3991835060484	28.3788619731262
EMs	GCST90257089	rs10822009	T	G	T	G	0.048373	0.00227891	0.506561	NA	FALSE	FALSE	FALSE	TKGjAR	0.991528	0.214447	337	outcome	TRUE	reported	textfile	62461531	9.90193e-06	0.0109458	exposure	TRUE	reported	fejFXa	textfile	280	1	1	TRUE	0.0652033828790241	19.3908922094685	28.3788619731262
EMs	GCST90257089	rs10931936	C	T	C	T	-0.0491662	-0.554317	0.674704	NA	FALSE	FALSE	FALSE	TKGjAR	0.0149982	0.226707	357	outcome	TRUE	reported	textfile	201279205	2.27421e-05	0.0116064	exposure	TRUE	reported	fejFXa	textfile	280	1	1	TRUE	0.0602285535499865	17.816606314381	28.3788619731262
EMs	GCST90257089	rs11031005	C	T	C	T	-0.199715	-0.223344	0.168409	NA	FALSE	FALSE	FALSE	TKGjAR	0.436714	0.286826	362	outcome	TRUE	reported	textfile	30204809	3.68978e-40	0.0150557	exposure	TRUE	reported	fejFXa	textfile	280	1	1	TRUE	0.385914052154351	174.70535985278	28.3788619731262
EMs	GCST90257089	rs11031718	G	T	G	T	-0.0654305	-0.262858	0.292269	NA	FALSE	FALSE	FALSE	TKGjAR	0.275014	0.240411	360	outcome	TRUE	reported	textfile	32327407	5.93882e-08	0.0120706	exposure	TRUE	reported	fejFXa	textfile	280	1	1	TRUE	0.0949742091162142	29.1735665439151	28.3788619731262
EMs	GCST90257089	rs11102041	T	C	T	C	-0.046327	0.0228421	0.558419	NA	FALSE	FALSE	FALSE	TKGjAR	0.912905	0.208672	332	outcome	TRUE	reported	textfile	109961738	2.69352e-05	0.0110356	exposure	TRUE	reported	fejFXa	textfile	280	1	1	TRUE	0.059212059177612	17.4969849602737	28.3788619731262
EMs	GCST90257089	rs1120631	T	C	T	C	-0.076365	-0.620896	0.143187	NA	FALSE	FALSE	FALSE	TKGjAR	0.0975698	0.373681	346	outcome	TRUE	reported	textfile	23647960	1.20695e-06	0.0157308	exposure	TRUE	reported	fejFXa	textfile	280	1	1	TRUE	0.0776307658047715	23.3977371465087	28.3788619731262
EMs	GCST90257089	rs11214208	T	C	T	C	-0.0891635	-0.165958	0.0749421	NA	FALSE	FALSE	FALSE	TKGjAR	0.615224	0.329856	343	outcome	TRUE	reported	textfile	112447324	2.32097e-05	0.0210712	exposure	TRUE	reported	fejFXa	textfile	280	1	1	TRUE	0.060105830363992	17.7779811610714	28.3788619731262
EMs	GCST90257089	rs115801116	T	C	T	C	0.0926157	1.0627	0.0626722	NA	FALSE	FALSE	FALSE	TKGjAR	0.00823602	0.39969	343	outcome	TRUE	reported	textfile	2656084	2.75474e-05	0.022089	exposure	TRUE	reported	fejFXa	textfile	280	1	1	TRUE	0.0590763263337108	17.4543580743153	28.3788619731262
EMs	GCST90257089	rs11742339	T	C	T	C	0.0747833	0.446058	0.154863	NA	FALSE	FALSE	FALSE	TKGjAR	0.172052	0.325874	333	outcome	TRUE	reported	textfile	82751153	4.58828e-07	0.0148298	exposure	TRUE	reported	fejFXa	textfile	280	1	1	TRUE	0.0832583139453693	25.2479096662714	28.3788619731262
EMs	GCST90257089	rs11930506	C	A	C	A	0.0711768	-0.502362	0.206455	NA	FALSE	FALSE	FALSE	TKGjAR	0.0729276	0.279254	358	outcome	TRUE	reported	textfile	70341181	1.05439e-07	0.0133864	exposure	TRUE	reported	fejFXa	textfile	280	1	1	TRUE	0.0917098330666169	28.0695911072099	28.3788619731262
EMs	GCST90257089	rs11940163	C	T	C	T	0.0583827	0.132098	0.399046	NA	FALSE	FALSE	FALSE	TKGjAR	0.56482	0.229225	351	outcome	TRUE	reported	textfile	55091148	1.62862e-07	0.0111473	exposure	TRUE	reported	fejFXa	textfile	280	1	1	TRUE	0.0892241554101706	27.234269937405	28.3788619731262
EMs	GCST90257089	rs12075799	A	G	A	G	-0.0622807	0.211106	0.324524	NA	FALSE	FALSE	FALSE	TKGjAR	0.29433	0.200985	350	outcome	TRUE	reported	textfile	115283491	9.86757e-08	0.0116868	exposure	TRUE	reported	fejFXa	textfile	280	1	1	TRUE	0.0920876978593122	28.1969744704724	28.3788619731262
EMs	GCST90257089	rs12317475	C	T	C	T	0.091366	-0.160502	0.260496	NA	FALSE	FALSE	FALSE	TKGjAR	0.461034	0.21748	353	outcome	TRUE	reported	textfile	15315112	9.84011e-14	0.0122754	exposure	TRUE	reported	fejFXa	textfile	280	1	1	TRUE	0.165172148072288	55.0027853743338	28.3788619731262
EMs	GCST90257089	rs12347431	A	G	A	G	-0.0670958	0.14881	0.142904	NA	FALSE	FALSE	FALSE	TKGjAR	0.588286	0.27464	362	outcome	TRUE	reported	textfile	116573910	1.98157e-05	0.0157245	exposure	TRUE	reported	fejFXa	textfile	280	1	1	TRUE	0.0610547185625816	18.0768912693332	28.3788619731262
EMs	GCST90257089	rs12440899	C	T	C	T	0.0842201	-0.0841565	0.479475	NA	FALSE	FALSE	TRUE	TKGjAR	0.672105	0.198653	356	outcome	FALSE	reported	textfile	40048090	1.09724e-14	0.0108988	exposure	TRUE	reported	fejFXa	textfile	280	1	1	TRUE	0.175776596123916	59.2871950646468	28.3788619731262
EMs	GCST90257089	rs12459772	A	G	A	G	0.070371	-0.159018	0.121331	NA	FALSE	FALSE	FALSE	TKGjAR	0.540974	0.259845	355	outcome	TRUE	reported	textfile	51655140	2.0471e-05	0.0165202	exposure	TRUE	reported	fejFXa	textfile	280	1	1	TRUE	0.0608596318635078	18.0153875097787	28.3788619731262
EMs	GCST90257089	rs12471303	A	G	A	G	-0.0543958	0.0918477	0.348631	NA	FALSE	FALSE	FALSE	TKGjAR	0.655123	0.20544	341	outcome	TRUE	reported	textfile	147675248	2.12222e-06	0.0114725	exposure	TRUE	reported	fejFXa	textfile	280	1	1	TRUE	0.0743218616776004	22.3203689176646	28.3788619731262
EMs	GCST90257089	rs12637671	A	G	A	G	-0.0603875	0.189075	0.744488	NA	FALSE	FALSE	FALSE	TKGjAR	0.392385	0.22077	350	outcome	TRUE	reported	textfile	50187129	1.10683e-06	0.0123958	exposure	TRUE	reported	fejFXa	textfile	280	1	1	TRUE	0.0781364361173798	23.5630630080933	28.3788619731262
EMs	GCST90257089	rs12798924	G	A	G	A	-0.0469399	0.0792409	0.468896	NA	FALSE	FALSE	FALSE	TKGjAR	0.702587	0.207343	342	outcome	TRUE	reported	textfile	122169666	1.93086e-05	0.0109859	exposure	TRUE	reported	fejFXa	textfile	280	1	1	TRUE	0.0612101430439163	18.1259092651283	28.3788619731262
EMs	GCST90257089	rs1307273	A	G	A	G	-0.0759342	-0.223666	0.815136	NA	FALSE	FALSE	FALSE	TKGjAR	0.421146	0.27769	349	outcome	TRUE	reported	textfile	34273109	5.30261e-08	0.0139563	exposure	TRUE	reported	fejFXa	textfile	280	1	1	TRUE	0.0956157050280677	29.3914502336949	28.3788619731262
EMs	GCST90257089	rs13111751	G	C	G	C	0.0576644	0.108731	0.319628	NA	FALSE	TRUE	TRUE	TKGjAR	0.630488	0.225823	353	outcome	TRUE	reported	textfile	119129607	7.2624e-07	0.0116395	exposure	TRUE	reported	fejFXa	textfile	280	1	1	TRUE	0.0805928904849213	24.3687734442526	28.3788619731262
EMs	GCST90257089	rs13264285	C	A	C	A	-0.0687843	0.00805398	0.42406	NA	FALSE	FALSE	FALSE	TKGjAR	0.967102	0.195133	359	outcome	TRUE	reported	textfile	74388363	5.63093e-10	0.0110935	exposure	TRUE	reported	fejFXa	textfile	280	1	1	TRUE	0.120727676012333	38.1705337650309	28.3788619731262
EMs	GCST90257089	rs13404126	A	G	A	G	-0.0455345	-0.0647385	0.420881	NA	FALSE	FALSE	FALSE	TKGjAR	0.751276	0.204078	350	outcome	TRUE	reported	textfile	62621497	3.86091e-05	0.0110637	exposure	TRUE	reported	fejFXa	textfile	280	1	1	TRUE	0.0570444691386445	16.817720350033	28.3788619731262
EMs	GCST90257089	rs13429613	T	C	T	C	-0.0495961	-0.325952	0.426622	NA	FALSE	FALSE	FALSE	TKGjAR	0.100889	0.198124	351	outcome	TRUE	reported	textfile	112732035	6.98313e-06	0.0110356	exposure	TRUE	reported	fejFXa	textfile	280	1	1	TRUE	0.0672815068278552	20.053487772641	28.3788619731262
EMs	GCST90257089	rs16829016	T	C	T	C	0.0533218	-0.0285726	0.312211	NA	FALSE	FALSE	FALSE	TKGjAR	0.899019	0.224981	347	outcome	TRUE	reported	textfile	187427731	4.93117e-06	0.0116737	exposure	TRUE	reported	fejFXa	textfile	280	1	1	TRUE	0.0693462003690538	20.7147316330109	28.3788619731262
EMs	GCST90257089	rs17059949	C	T	C	T	-0.0641936	0.253141	0.157681	NA	FALSE	FALSE	FALSE	TKGjAR	0.343236	0.266678	334	outcome	TRUE	reported	textfile	39445776	2.20557e-05	0.0151293	exposure	TRUE	reported	fejFXa	textfile	280	1	1	TRUE	0.0604122628035191	17.8744447107086	28.3788619731262
EMs	GCST90257089	rs1721390	G	C	G	C	0.0655424	-0.158832	0.163049	NA	FALSE	TRUE	TRUE	TKGjAR	0.542979	0.260834	356	outcome	TRUE	reported	textfile	38053951	7.01811e-06	0.0145872	exposure	TRUE	reported	fejFXa	textfile	280	1	1	TRUE	0.0672522738846373	20.0441465751875	28.3788619731262
EMs	GCST90257089	rs17265513	C	T	C	T	-0.0675391	-0.0545347	0.282589	NA	FALSE	FALSE	FALSE	TKGjAR	0.829869	0.253608	361	outcome	TRUE	reported	textfile	41203988	3.27228e-08	0.0122216	exposure	TRUE	reported	fejFXa	textfile	280	1	1	TRUE	0.098341832492983	30.3208360088819	28.3788619731262
EMs	GCST90257089	rs17438451	C	T	C	T	-0.0514624	0.304301	0.406193	NA	FALSE	FALSE	FALSE	TKGjAR	0.140433	0.205915	347	outcome	TRUE	reported	textfile	86211477	3.80233e-06	0.0111345	exposure	TRUE	reported	fejFXa	textfile	280	1	1	TRUE	0.0708843523857471	21.2092542126888	28.3788619731262
EMs	GCST90257089	rs1833469	T	C	T	C	-0.0489932	-0.0499202	0.331116	NA	FALSE	FALSE	FALSE	TKGjAR	0.806185	0.203301	352	outcome	TRUE	reported	textfile	50919497	2.80879e-05	0.0116973	exposure	TRUE	reported	fejFXa	textfile	280	1	1	TRUE	0.058959097267461	17.4175521943414	28.3788619731262
EMs	GCST90257089	rs2041305	C	T	C	T	0.0702385	0.0853919	0.137475	NA	FALSE	FALSE	FALSE	TKGjAR	0.733618	0.250699	340	outcome	TRUE	reported	textfile	118041292	7.70371e-06	0.0157019	exposure	TRUE	reported	fejFXa	textfile	280	1	1	TRUE	0.0666976267586976	19.8670235612098	28.3788619731262
EMs	GCST90257089	rs2054847	A	G	A	G	0.0460291	-0.0867485	0.403749	NA	FALSE	FALSE	FALSE	TKGjAR	0.675094	0.206767	347	outcome	TRUE	reported	textfile	30204995	3.38236e-05	0.0111019	exposure	TRUE	reported	fejFXa	textfile	280	1	1	TRUE	0.0578410905093282	17.0669968724129	28.3788619731262
EMs	GCST90257089	rs2164983	A	C	A	C	0.0699738	0.0846433	0.224288	NA	FALSE	FALSE	FALSE	TKGjAR	0.762346	0.279679	362	outcome	TRUE	reported	textfile	8679120	8.23872e-08	0.0130504	exposure	TRUE	reported	fejFXa	textfile	280	1	1	TRUE	0.0931145745832162	28.5436848014594	28.3788619731262
EMs	GCST90257089	rs2194092	C	A	C	A	0.0545821	0.211361	0.552841	NA	FALSE	FALSE	FALSE	TKGjAR	0.278703	0.194804	359	outcome	TRUE	reported	textfile	64748177	7.29004e-07	0.011019	exposure	TRUE	reported	fejFXa	textfile	280	1	1	TRUE	0.0805705783466584	24.3614357479373	28.3788619731262
EMs	GCST90257089	rs2253950	A	G	A	G	0.0586255	-0.202165	0.363922	NA	FALSE	FALSE	FALSE	TKGjAR	0.346279	0.214325	334	outcome	TRUE	reported	textfile	102781363	2.18313e-07	0.011311	exposure	TRUE	reported	fejFXa	textfile	280	1	1	TRUE	0.0875437477200892	26.6721410537488	28.3788619731262
EMs	GCST90257089	rs2428516	C	T	C	T	-0.0632573	0.233495	0.597291	NA	FALSE	FALSE	FALSE	TKGjAR	0.277598	0.214709	359	outcome	TRUE	reported	textfile	31053548	1.19762e-08	0.0110976	exposure	TRUE	reported	fejFXa	textfile	280	1	1	TRUE	0.103974213702413	32.2589280925794	28.3788619731262
EMs	GCST90257089	rs2505338	C	T	C	T	0.0485017	0.330013	0.611493	NA	FALSE	FALSE	FALSE	TKGjAR	0.122843	0.213344	358	outcome	TRUE	reported	textfile	32380309	1.57881e-05	0.011234	exposure	TRUE	reported	fejFXa	textfile	280	1	1	TRUE	0.0624161759956353	18.5068219849171	28.3788619731262
EMs	GCST90257089	rs261215	T	C	T	C	-0.0477605	-0.0730695	0.561852	NA	FALSE	FALSE	FALSE	TKGjAR	0.718135	0.202255	340	outcome	TRUE	reported	textfile	96604044	1.32538e-05	0.0109646	exposure	TRUE	reported	fejFXa	textfile	280	1	1	TRUE	0.0634627884649835	18.8381785325417	28.3788619731262
EMs	GCST90257089	rs2740541	C	A	C	A	-0.0540932	0.0799249	0.42975	NA	FALSE	FALSE	FALSE	TKGjAR	0.698738	0.206333	357	outcome	TRUE	reported	textfile	50340719	9.60926e-07	0.0110406	exposure	TRUE	reported	fejFXa	textfile	280	1	1	TRUE	0.0789622300239619	23.8334416483621	28.3788619731262
EMs	GCST90257089	rs2779747	T	G	T	G	-0.0911871	-0.388542	0.574295	NA	FALSE	FALSE	FALSE	TKGjAR	0.0547499	0.201565	357	outcome	TRUE	reported	textfile	22171485	1.08743e-16	0.0109932	exposure	TRUE	reported	fejFXa	textfile	280	1	1	TRUE	0.197258685200765	68.3133077553476	28.3788619731262
EMs	GCST90257089	rs2800709	G	T	G	T	0.0766746	0.26676	0.520389	NA	FALSE	FALSE	TRUE	TKGjAR	0.179213	0.198185	356	outcome	FALSE	reported	textfile	127118152	2.1923e-12	0.0109197	exposure	TRUE	reported	fejFXa	textfile	280	1	1	TRUE	0.149721681985455	48.951768744554	28.3788619731262
EMs	GCST90257089	rs28366179	A	C	A	C	-0.0586811	0.112069	0.220544	NA	FALSE	FALSE	FALSE	TKGjAR	0.6904	0.281119	362	outcome	TRUE	reported	textfile	32313635	9.7798e-06	0.0132703	exposure	TRUE	reported	fejFXa	textfile	280	1	1	TRUE	0.0652769608616486	19.4143017339838	28.3788619731262
EMs	GCST90257089	rs2891457	G	A	G	A	0.0559308	-0.130345	0.257617	NA	FALSE	FALSE	FALSE	TKGjAR	0.593289	0.243826	361	outcome	TRUE	reported	textfile	25222514	7.02005e-06	0.0124482	exposure	TRUE	reported	fejFXa	textfile	280	1	1	TRUE	0.0672505612126382	20.0435993201122	28.3788619731262
EMs	GCST90257089	rs30614	G	A	G	A	-0.0466712	-0.151689	0.436665	NA	FALSE	FALSE	FALSE	TKGjAR	0.448334	0.199822	346	outcome	TRUE	reported	textfile	14780412	2.36478e-05	0.0110403	exposure	TRUE	reported	fejFXa	textfile	280	1	1	TRUE	0.0599941248132744	17.7428323996137	28.3788619731262
EMs	GCST90257089	rs3094911	G	A	G	A	-0.0505202	-0.182763	0.699521	NA	FALSE	FALSE	FALSE	TKGjAR	0.389226	0.211978	347	outcome	TRUE	reported	textfile	228022478	2.02792e-05	0.0118542	exposure	TRUE	reported	fejFXa	textfile	280	1	1	TRUE	0.0609160861049439	18.0331828568271	28.3788619731262
EMs	GCST90257089	rs311324	T	C	T	C	-0.0892007	-0.277174	0.773719	NA	FALSE	FALSE	FALSE	TKGjAR	0.23007	0.230488	332	outcome	TRUE	reported	textfile	152829873	4.04762e-12	0.0128614	exposure	TRUE	reported	fejFXa	textfile	280	1	1	TRUE	0.146605954905094	47.7580734220892	28.3788619731262
EMs	GCST90257089	rs4074837	G	A	G	A	0.0562872	0.123097	0.298774	NA	FALSE	FALSE	FALSE	TKGjAR	0.59997	0.234487	344	outcome	TRUE	reported	textfile	13694289	2.18022e-06	0.0118851	exposure	TRUE	reported	fejFXa	textfile	280	1	1	TRUE	0.0741634462225257	22.2689825388095	28.3788619731262
EMs	GCST90257089	rs41377546	A	G	A	G	0.0693561	0.126985	0.147451	NA	FALSE	FALSE	FALSE	TKGjAR	0.656508	0.285267	352	outcome	TRUE	reported	textfile	156579902	5.56981e-06	0.0152696	exposure	TRUE	reported	fejFXa	textfile	280	1	1	TRUE	0.0686247343316204	20.4833399032772	28.3788619731262
EMs	GCST90257089	rs4259119	T	C	T	C	0.0581513	-0.253219	0.311643	NA	FALSE	FALSE	FALSE	TKGjAR	0.244811	0.217313	338	outcome	TRUE	reported	textfile	55026698	7.60256e-07	0.0117589	exposure	TRUE	reported	fejFXa	textfile	280	1	1	TRUE	0.0803268842673655	24.2813163115443	28.3788619731262
EMs	GCST90257089	rs4367177	C	T	C	T	0.0797587	-0.585245	0.902242	NA	FALSE	FALSE	FALSE	TKGjAR	0.10744	0.362554	351	outcome	TRUE	reported	textfile	106000437	2.03475e-05	0.0187181	exposure	TRUE	reported	fejFXa	textfile	280	1	1	TRUE	0.0608959341095418	18.0268303560165	28.3788619731262
EMs	GCST90257089	rs4480321	C	G	C	G	-0.0710412	-0.322283	0.127962	NA	FALSE	TRUE	TRUE	TKGjAR	0.392039	0.37601	336	outcome	TRUE	reported	textfile	176544010	1.75449e-05	0.0165441	exposure	TRUE	reported	fejFXa	textfile	280	1	1	TRUE	0.0617844092766741	18.3071630324043	28.3788619731262
EMs	GCST90257089	rs4603825	C	G	C	G	0.0457638	0.137386	0.556426	NA	FALSE	TRUE	TRUE	TKGjAR	0.47855	0.193653	353	outcome	TRUE	reported	textfile	136726661	3.15508e-05	0.0109957	exposure	TRUE	reported	fejFXa	textfile	280	1	1	TRUE	0.0582601135659055	17.1982856462087	28.3788619731262
EMs	GCST90257089	rs479552	C	G	C	G	0.0506211	0.0180795	0.413317	NA	FALSE	TRUE	TRUE	TKGjAR	0.931992	0.211696	356	outcome	TRUE	reported	textfile	64343211	5.01626e-06	0.0110911	exposure	TRUE	reported	fejFXa	textfile	280	1	1	TRUE	0.0692454216550534	20.6823878904096	28.3788619731262
EMs	GCST90257089	rs4815792	T	C	T	C	-0.047592	0.169872	0.637204	NA	FALSE	FALSE	FALSE	TKGjAR	0.438189	0.218855	357	outcome	TRUE	reported	textfile	5320226	2.63469e-05	0.0113235	exposure	TRUE	reported	fejFXa	textfile	280	1	1	TRUE	0.0593443246369332	17.5385347488599	28.3788619731262
EMs	GCST90257089	rs496394	G	A	G	A	-0.0558285	0.194367	0.319536	NA	FALSE	FALSE	FALSE	TKGjAR	0.402179	0.231715	352	outcome	TRUE	reported	textfile	34796002	2.65834e-06	0.0118895	exposure	TRUE	reported	fejFXa	textfile	280	1	1	TRUE	0.0729974413515318	21.8912973933024	28.3788619731262
EMs	GCST90257089	rs56170107	C	G	C	G	-0.0735426	-0.197319	0.131042	NA	FALSE	TRUE	TRUE	TKGjAR	0.557549	0.336097	349	outcome	TRUE	reported	textfile	171494821	6.73581e-06	0.016336	exposure	TRUE	reported	fejFXa	textfile	280	1	1	TRUE	0.0674961660675095	20.1220986809649	28.3788619731262
EMs	GCST90257089	rs57793166	G	A	G	A	0.0483689	0.209526	0.609761	NA	FALSE	FALSE	FALSE	TKGjAR	0.291059	0.198141	360	outcome	TRUE	reported	textfile	164580069	1.87383e-05	0.0113027	exposure	TRUE	reported	fejFXa	textfile	280	1	1	TRUE	0.0613896726437659	18.182549773384	28.3788619731262
EMs	GCST90257089	rs58754091	G	A	G	A	-0.0678714	-0.440132	0.150065	NA	FALSE	FALSE	FALSE	TKGjAR	0.0945273	0.262502	362	outcome	TRUE	reported	textfile	55842539	1.1376e-05	0.0154632	exposure	TRUE	reported	fejFXa	textfile	280	1	1	TRUE	0.0643751960123862	19.127650758263	28.3788619731262
EMs	GCST90257089	rs59252800	G	A	G	A	-0.0494882	0.0818766	0.315824	NA	FALSE	FALSE	FALSE	TKGjAR	0.694795	0.208488	338	outcome	TRUE	reported	textfile	79549464	2.77517e-05	0.0118077	exposure	TRUE	reported	fejFXa	textfile	280	1	1	TRUE	0.0590322584217464	17.4405211954662	28.3788619731262
EMs	GCST90257089	rs60148403	A	T	A	T	-0.0761303	-0.290035	0.113772	NA	FALSE	TRUE	TRUE	TKGjAR	0.302015	0.280537	331	outcome	TRUE	reported	textfile	177124686	1.36352e-05	0.0175026	exposure	TRUE	reported	fejFXa	textfile	280	1	1	TRUE	0.0632930000460183	18.7843733565112	28.3788619731262
EMs	GCST90257089	rs6081256	C	T	C	T	-0.0560511	-0.217504	0.39633	NA	FALSE	FALSE	FALSE	TKGjAR	0.317605	0.217301	347	outcome	TRUE	reported	textfile	18626653	5.23685e-07	0.0111713	exposure	TRUE	reported	fejFXa	textfile	280	1	1	TRUE	0.0824921473998796	24.9946819661296	28.3788619731262
EMs	GCST90257089	rs61778046	T	G	T	G	0.145616	0.18173	0.192491	NA	FALSE	FALSE	FALSE	TKGjAR	0.54063	0.296709	360	outcome	TRUE	reported	textfile	22032296	6.66193e-27	0.0135593	exposure	TRUE	reported	fejFXa	textfile	280	1	1	TRUE	0.291731607313729	114.506573596516	28.3788619731262
EMs	GCST90257089	rs62162093	G	A	G	A	0.0734041	0.484847	0.189792	NA	FALSE	FALSE	FALSE	TKGjAR	0.0384501	0.233285	353	outcome	TRUE	reported	textfile	49071967	9.97861e-08	0.0137794	exposure	TRUE	reported	fejFXa	textfile	280	1	1	TRUE	0.0920230866551983	28.175185639803	28.3788619731262
EMs	GCST90257089	rs635634	C	T	C	T	-0.0756312	0.0397673	0.797496	NA	FALSE	FALSE	FALSE	TKGjAR	0.882025	0.267766	362	outcome	TRUE	reported	textfile	133279427	1.72088e-08	0.0134147	exposure	TRUE	reported	fejFXa	textfile	280	1	1	TRUE	0.101949010974917	31.5592604399829	28.3788619731262
EMs	GCST90257089	rs6539034	A	G	A	G	-0.0817601	0.112604	0.351591	NA	FALSE	FALSE	FALSE	TKGjAR	0.594763	0.211467	338	outcome	TRUE	reported	textfile	102370207	1.24796e-12	0.0115156	exposure	TRUE	reported	fejFXa	textfile	280	1	1	TRUE	0.152565934192184	50.0491205354091	28.3788619731262
EMs	GCST90257089	rs6546324	C	A	C	A	-0.101399	-0.0464419	0.69162	NA	FALSE	FALSE	FALSE	TKGjAR	0.825265	0.210189	353	outcome	TRUE	reported	textfile	67629358	4.84172e-18	0.0117129	exposure	TRUE	reported	fejFXa	textfile	280	1	1	TRUE	0.211143781412036	74.4089605297325	28.3788619731262
EMs	GCST90257089	rs66741626	G	A	G	A	-0.0721809	0.415341	0.159889	NA	FALSE	FALSE	FALSE	TKGjAR	0.18361	0.311699	354	outcome	TRUE	reported	textfile	57084925	1.65573e-06	0.0150645	exposure	TRUE	reported	fejFXa	textfile	280	1	1	TRUE	0.0757796568644785	22.7940715272007	28.3788619731262
EMs	GCST90257089	rs6778588	A	C	A	C	-0.0506487	-0.00139281	0.372156	NA	FALSE	FALSE	FALSE	TKGjAR	0.994971	0.220828	362	outcome	TRUE	reported	textfile	190809638	7.43361e-06	0.0113033	exposure	TRUE	reported	fejFXa	textfile	280	1	1	TRUE	0.0669100820585559	19.9348449218223	28.3788619731262
EMs	GCST90257089	rs6834210	T	A	T	A	-0.0566044	-0.0158086	0.796045	NA	FALSE	TRUE	TRUE	TKGjAR	0.951276	0.258523	361	outcome	TRUE	reported	textfile	93515546	2.67294e-05	0.0134783	exposure	TRUE	reported	fejFXa	textfile	280	1	1	TRUE	0.0592574426647145	17.5112403838231	28.3788619731262
EMs	GCST90257089	rs6938760	A	C	A	C	0.0659436	0.329496	0.399432	NA	FALSE	FALSE	FALSE	TKGjAR	0.0836417	0.189903	360	outcome	TRUE	reported	textfile	19801873	2.98298e-09	0.0111156	exposure	TRUE	reported	fejFXa	textfile	280	1	1	TRUE	0.111660696120802	34.9434876809237	28.3788619731262
EMs	GCST90257089	rs6963122	C	T	C	T	-0.0676375	-0.347479	0.861309	NA	FALSE	FALSE	FALSE	TKGjAR	0.389475	0.403234	346	outcome	TRUE	reported	textfile	84133296	1.60768e-05	0.0156808	exposure	TRUE	reported	fejFXa	textfile	280	1	1	TRUE	0.0623076005517313	18.4724894470438	28.3788619731262
EMs	GCST90257089	rs7098111	T	C	T	C	0.0585608	-0.338471	0.185804	NA	FALSE	FALSE	FALSE	TKGjAR	0.245056	0.290646	348	outcome	TRUE	reported	textfile	117813667	2.85043e-05	0.0139927	exposure	TRUE	reported	fejFXa	textfile	280	1	1	TRUE	0.0588710851670801	17.3899254592064	28.3788619731262
EMs	GCST90257089	rs72806529	A	G	A	G	0.0739325	0.47496	0.119251	NA	FALSE	FALSE	FALSE	TKGjAR	0.135856	0.31768	350	outcome	TRUE	reported	textfile	79558148	9.39096e-06	0.0166862	exposure	TRUE	reported	fejFXa	textfile	280	1	1	TRUE	0.0655191520499454	19.491383167286	28.3788619731262
EMs	GCST90257089	rs72914522	A	G	A	G	0.0793959	-0.0157833	0.10023	NA	FALSE	FALSE	FALSE	TKGjAR	0.960304	0.31688	361	outcome	TRUE	reported	textfile	34273063	8.26742e-06	0.0178092	exposure	TRUE	reported	fejFXa	textfile	280	1	1	TRUE	0.0662776431083115	19.7330444624321	28.3788619731262
EMs	GCST90257089	rs73124843	A	G	A	G	-0.0648937	-0.0556734	0.163196	NA	FALSE	FALSE	FALSE	TKGjAR	0.841473	0.278139	361	outcome	TRUE	reported	textfile	19255309	1.46822e-05	0.0149752	exposure	TRUE	reported	fejFXa	textfile	280	1	1	TRUE	0.0628507604457519	18.6443211672772	28.3788619731262
EMs	GCST90257089	rs73550211	A	G	A	G	0.0719678	0.781613	0.104748	NA	FALSE	FALSE	FALSE	TKGjAR	0.030745	0.360286	362	outcome	TRUE	reported	textfile	23707302	4.27277e-05	0.0175865	exposure	TRUE	reported	fejFXa	textfile	280	1	1	TRUE	0.0564329013058558	16.6266358637768	28.3788619731262
EMs	GCST90257089	rs7448510	C	T	C	T	0.0519655	-0.109292	0.29744	NA	FALSE	FALSE	FALSE	TKGjAR	0.613029	0.215889	349	outcome	TRUE	reported	textfile	39777813	1.23726e-05	0.0118889	exposure	TRUE	reported	fejFXa	textfile	280	1	1	TRUE	0.0638738670843739	18.9685283052091	28.3788619731262
EMs	GCST90257089	rs75172847	T	C	T	C	-0.108783	0.430873	0.0574258	NA	FALSE	FALSE	FALSE	TKGjAR	0.331687	0.443171	332	outcome	TRUE	reported	textfile	88387631	7.14924e-06	0.0242321	exposure	TRUE	reported	fejFXa	textfile	280	1	1	TRUE	0.0671424605311872	20.0090616604745	28.3788619731262
EMs	GCST90257089	rs75422835	C	G	C	G	0.102885	-0.0358348	0.0617339	NA	FALSE	TRUE	TRUE	TKGjAR	0.934386	0.434941	357	outcome	TRUE	reported	textfile	5896820	3.8445e-06	0.0222714	exposure	TRUE	reported	fejFXa	textfile	280	1	1	TRUE	0.0708192404807294	21.1882872648252	28.3788619731262
EMs	GCST90257089	rs76311148	A	C	A	C	0.0677302	0.754713	0.157911	NA	FALSE	FALSE	FALSE	TKGjAR	0.112229	0.47383	332	outcome	TRUE	reported	textfile	129309437	5.12861e-06	0.0148549	exposure	TRUE	reported	fejFXa	textfile	280	1	1	TRUE	0.0691136577524613	20.6401103799577	28.3788619731262
EMs	GCST90257089	rs7728894	A	G	A	G	0.0532749	0.0509012	0.269192	NA	FALSE	FALSE	FALSE	TKGjAR	0.825542	0.230743	353	outcome	TRUE	reported	textfile	142783068	1.31202e-05	0.0122244	exposure	TRUE	reported	fejFXa	textfile	280	1	1	TRUE	0.0635227624593517	18.8571886809296	28.3788619731262
EMs	GCST90257089	rs7731227	C	T	C	T	0.0575391	-0.14625	0.453905	NA	FALSE	FALSE	FALSE	TKGjAR	0.487628	0.210472	352	outcome	TRUE	reported	textfile	35329782	1.53377e-07	0.010963	exposure	TRUE	reported	fejFXa	textfile	280	1	1	TRUE	0.0895687335596339	27.3497943748499	28.3788619731262
EMs	GCST90257089	rs77919370	A	G	A	G	0.0723484	0.267964	0.12948	NA	FALSE	FALSE	FALSE	TKGjAR	0.373605	0.300748	342	outcome	TRUE	reported	textfile	74133293	7.79686e-06	0.0161829	exposure	TRUE	reported	fejFXa	textfile	280	1	1	TRUE	0.0666258694630277	19.844123706392	28.3788619731262
EMs	GCST90257089	rs78282795	A	T	A	T	-0.0796761	0.753961	0.0920998	NA	FALSE	TRUE	TRUE	TKGjAR	0.0356963	0.357503	355	outcome	TRUE	reported	textfile	63867533	2.99958e-05	0.019091	exposure	TRUE	reported	fejFXa	textfile	280	1	1	TRUE	0.0585641039622788	17.2936054064176	28.3788619731262
EMs	GCST90257089	rs7843047	C	T	C	T	-0.0507432	-0.0931809	0.267857	NA	FALSE	FALSE	FALSE	TKGjAR	0.634073	0.195574	350	outcome	TRUE	reported	textfile	69607636	4.24942e-05	0.0123961	exposure	TRUE	reported	fejFXa	textfile	280	1	1	TRUE	0.0564657620356799	16.6368969077226	28.3788619731262
EMs	GCST90257089	rs7921352	C	T	C	T	-0.07839	-0.0995881	0.603777	NA	FALSE	FALSE	FALSE	TKGjAR	0.634292	0.20915	340	outcome	TRUE	reported	textfile	88426366	1.78402e-12	0.0111185	exposure	TRUE	reported	fejFXa	textfile	280	1	1	TRUE	0.15076448389886	49.3532426862039	28.3788619731262
EMs	GCST90257089	rs7959150	G	A	G	A	-0.0565658	-0.230831	0.74129	NA	FALSE	FALSE	FALSE	TKGjAR	0.302398	0.223471	350	outcome	TRUE	reported	textfile	26275130	5.35661e-06	0.0124312	exposure	TRUE	reported	fejFXa	textfile	280	1	1	TRUE	0.068855821043743	20.5574160079239	28.3788619731262
EMs	GCST90257089	rs8023822	G	C	G	C	-0.0531663	-0.275468	0.682238	NA	FALSE	TRUE	TRUE	TKGjAR	0.264234	0.246309	346	outcome	TRUE	reported	textfile	78652698	5.88952e-06	0.0117357	exposure	TRUE	reported	fejFXa	textfile	280	1	1	TRUE	0.0682930018949113	20.3770654995595	28.3788619731262
EMs	GCST90257089	rs873785	C	T	C	T	0.056613	0.0832819	0.370747	NA	FALSE	FALSE	FALSE	TKGjAR	0.684548	0.204818	362	outcome	TRUE	reported	textfile	931361	5.45896e-07	0.0113013	exposure	TRUE	reported	fejFXa	textfile	280	1	1	TRUE	0.0822510405276862	24.9150805682679	28.3788619731262
EMs	GCST90257089	rs9347863	G	C	G	C	0.0792005	-0.111913	0.0955114	NA	FALSE	TRUE	TRUE	TKGjAR	0.709327	0.299963	344	outcome	TRUE	reported	textfile	164493737	1.4644e-05	0.0182743	exposure	TRUE	reported	fejFXa	textfile	280	1	1	TRUE	0.062866295917602	18.6492388321535	28.3788619731262
EMs	GCST90257089	rs9348357	G	A	G	A	-0.0750919	0.0241542	0.836955	NA	FALSE	FALSE	FALSE	TKGjAR	0.930896	0.278327	353	outcome	TRUE	reported	textfile	170076631	3.14521e-07	0.0146821	exposure	TRUE	reported	fejFXa	textfile	280	1	1	TRUE	0.0854404970491173	25.9715	28.3788619731262
EMs	GCST90257089	rs940469	T	C	T	C	-0.069451	-0.567191	0.140555	NA	FALSE	FALSE	FALSE	TKGjAR	0.0113185	0.222711	359	outcome	TRUE	reported	textfile	218855254	1.27271e-05	0.0159118	exposure	TRUE	reported	fejFXa	textfile	280	1	1	TRUE	0.0637049363787339	18.914947863542	28.3788619731262
EMs	GCST90257089	rs9573294	T	A	T	A	-0.0533991	0.116163	0.398834	NA	FALSE	TRUE	TRUE	TKGjAR	0.607065	0.225657	342	outcome	TRUE	reported	textfile	73806373	1.7033e-06	0.0111579	exposure	TRUE	reported	fejFXa	textfile	280	1	1	TRUE	0.0756133659226643	22.7399606956477	28.3788619731262
EMs	GCST90257089	rs9596313	A	G	A	G	-0.0469511	-0.195563	0.389021	NA	FALSE	FALSE	FALSE	TKGjAR	0.3341	0.202171	351	outcome	TRUE	reported	textfile	50576737	2.86332e-05	0.0112214	exposure	TRUE	reported	fejFXa	textfile	280	1	1	TRUE	0.0588438537658087	17.3814	28.3788619731262
EMs	GCST90257089	rs979165	G	T	G	T	-0.0789069	0.0848938	0.300081	NA	FALSE	FALSE	FALSE	TKGjAR	0.700961	0.220876	360	outcome	TRUE	reported	textfile	25846858	4.63127e-11	0.0119877	exposure	TRUE	reported	fejFXa	textfile	280	1	1	TRUE	0.134003552170876	43.0174830357436	28.3788619731262
EMs	GCST90257089	rs993183	G	A	G	A	-0.0601536	-0.340271	0.391532	NA	FALSE	FALSE	FALSE	TKGjAR	0.0917139	0.201199	362	outcome	TRUE	reported	textfile	46631145	7.52108e-08	0.0111846	exposure	TRUE	reported	fejFXa	textfile	280	1	1	TRUE	0.0936328922569152	28.7189857454545	28.3788619731262
EMs	GCST90257089	rs9969505	G	A	G	A	0.0600521	0.144558	0.382927	NA	FALSE	FALSE	FALSE	TKGjAR	0.468207	0.199048	350	outcome	TRUE	reported	textfile	134663677	8.74762e-08	0.0112226	exposure	TRUE	reported	fejFXa	textfile	280	1	1	TRUE	0.0927741173134871	28.4286472700442	28.3788619731262
Endometriosis of fallopian tube(EMsOFT)	0
Endometriosis of intestine(EMsOI)	GCST90257035	rs10013070	G	A	G	A	-0.345153	0.135267	0.236372	NA	FALSE	FALSE	FALSE	6Petyn	0.45061	0.179098	365	outcome	TRUE	reported	textfile	55131034	7.34954e-07	0.0697013	exposure	TRUE	reported	dbmTzL	textfile	617	1	1	TRUE	0.0382235080007317	24.4417051321191	19.4478825359411
Endometriosis of intestine(EMsOI)	GCST90257035	rs10914053	T	C	T	C	0.299874	0.0193752	0.784703	NA	FALSE	FALSE	FALSE	6Petyn	0.922155	0.198133	381	outcome	TRUE	reported	textfile	171946041	3.3315e-05	0.0722668	exposure	TRUE	reported	dbmTzL	textfile	617	1	1	TRUE	0.0271494442433729	17.1628706083109	19.4478825359411
Endometriosis of intestine(EMsOI)	GCST90257035	rs11156749	T	C	T	C	-0.364374	0.142496	0.138519	NA	FALSE	FALSE	FALSE	6Petyn	0.556978	0.242376	365	outcome	TRUE	reported	textfile	32482196	4.31112e-05	0.089086	exposure	TRUE	reported	dbmTzL	textfile	617	1	1	TRUE	0.0263980657186149	16.6749981129927	19.4478825359411
Endometriosis of intestine(EMsOI)	GCST90257035	rs113580358	A	G	A	G	-0.725422	-0.833972	0.0430241	NA	FALSE	FALSE	FALSE	6Petyn	0.0106541	0.324776	368	outcome	TRUE	reported	textfile	20825774	2.1679e-05	0.170814	exposure	TRUE	reported	dbmTzL	textfile	617	1	1	TRUE	0.0284011767902335	17.9773002073949	19.4478825359411
Endometriosis of intestine(EMsOI)	GCST90257035	rs13019160	A	G	A	G	0.244784	0.17159	0.29365	NA	FALSE	FALSE	FALSE	6Petyn	0.294126	0.163307	367	outcome	TRUE	reported	textfile	11906809	4.7265e-05	0.0601619	exposure	TRUE	reported	dbmTzL	textfile	617	1	1	TRUE	0.0261299637616901	16.501100881501	19.4478825359411
Endometriosis of intestine(EMsOI)	GCST90257035	rs2065504	T	G	T	G	0.252275	0.203851	0.447648	NA	FALSE	FALSE	FALSE	6Petyn	0.194064	0.156677	381	outcome	TRUE	reported	textfile	22141553	7.19466e-06	0.056213	exposure	TRUE	reported	dbmTzL	textfile	617	1	1	TRUE	0.0316110952582261	20.075429911078	19.4478825359411
Endometriosis of intestine(EMsOI)	GCST90257035	rs2073419	A	G	A	G	-0.276738	-0.157522	0.591278	NA	FALSE	FALSE	FALSE	6Petyn	0.345817	0.166861	366	outcome	TRUE	reported	textfile	36759568	8.47657e-07	0.0562011	exposure	TRUE	reported	dbmTzL	textfile	617	1	1	TRUE	0.0378114208863277	24.1678443808927	19.4478825359411
Endometriosis of intestine(EMsOI)	GCST90257035	rs2267184	T	C	T	C	-0.277792	-0.088174	0.255534	NA	FALSE	FALSE	FALSE	6Petyn	0.629817	0.182774	363	outcome	TRUE	reported	textfile	32862063	3.87481e-05	0.0675102	exposure	TRUE	reported	dbmTzL	textfile	617	1	1	TRUE	0.0267090356297501	16.8768205126866	19.4478825359411
Endometriosis of intestine(EMsOI)	GCST90257035	rs2306615	A	G	A	G	0.342468	-0.105045	0.118843	NA	FALSE	FALSE	FALSE	6Petyn	0.709732	0.281987	375	outcome	TRUE	reported	textfile	72704284	1.87409e-05	0.0800274	exposure	TRUE	reported	dbmTzL	textfile	617	1	1	TRUE	0.0288253606183775	18.2537682322408	19.4478825359411
Endometriosis of intestine(EMsOI)	GCST90257035	rs35887200	T	G	T	G	-0.268338	-0.140121	0.280365	NA	FALSE	FALSE	FALSE	6Petyn	0.459564	0.189246	360	outcome	TRUE	reported	textfile	82723099	3.83142e-05	0.0651716	exposure	TRUE	reported	dbmTzL	textfile	617	1	1	TRUE	0.0267417916977483	16.8980870172201	19.4478825359411
Endometriosis of intestine(EMsOI)	GCST90257035	rs3779840	A	G	A	G	0.262845	-0.155383	0.273813	NA	FALSE	FALSE	FALSE	6Petyn	0.430469	0.196845	349	outcome	TRUE	reported	textfile	2100690	1.54309e-05	0.0608093	exposure	TRUE	reported	dbmTzL	textfile	617	1	1	TRUE	0.0293912771330627	18.6229888635687	19.4478825359411
Endometriosis of intestine(EMsOI)	GCST90257035	rs4539483	C	T	C	T	0.234336	-0.088499	0.360705	NA	FALSE	FALSE	FALSE	6Petyn	0.613202	0.174905	358	outcome	TRUE	reported	textfile	81882050	4.3391e-05	0.057314	exposure	TRUE	reported	dbmTzL	textfile	617	1	1	TRUE	0.0263791790046955	16.6627446106824	19.4478825359411
Endometriosis of intestine(EMsOI)	GCST90257035	rs4791501	C	T	C	T	0.245263	-0.0414761	0.589107	NA	FALSE	FALSE	FALSE	6Petyn	0.801141	0.16454	355	outcome	TRUE	reported	textfile	12516442	2.29208e-05	0.0579221	exposure	TRUE	reported	dbmTzL	textfile	617	1	1	TRUE	0.028239029198203	17.871681904003	19.4478825359411
Endometriosis of intestine(EMsOI)	GCST90257035	rs4875264	T	G	T	G	0.355211	-0.283309	0.105463	NA	FALSE	FALSE	FALSE	6Petyn	0.266823	0.254736	376	outcome	TRUE	reported	textfile	4046274	2.02661e-05	0.0833449	exposure	TRUE	reported	dbmTzL	textfile	617	1	1	TRUE	0.0285975471499293	18.1052574508179	19.4478825359411
Endometriosis of intestine(EMsOI)	GCST90257035	rs61935694	C	T	C	T	0.640061	0.192405	0.0359864	NA	FALSE	FALSE	FALSE	6Petyn	0.602866	0.369462	363	outcome	TRUE	reported	textfile	94944722	2.5094e-07	0.124115	exposure	TRUE	reported	dbmTzL	textfile	617	1	1	TRUE	0.0413220412252745	26.5084381266301	19.4478825359411
Endometriosis of intestine(EMsOI)	GCST90257035	rs62455839	A	T	A	T	0.267688	0.0563457	0.277216	NA	FALSE	TRUE	TRUE	6Petyn	0.738623	0.168727	368	outcome	TRUE	reported	textfile	70602254	8.99456e-06	0.0602896	exposure	TRUE	reported	dbmTzL	textfile	617	1	1	TRUE	0.0309619750213678	19.6500180047744	19.4478825359411
Endometriosis of intestine(EMsOI)	GCST90257035	rs62534448	C	G	C	G	-0.474308	-0.0481112	0.0804199	NA	FALSE	TRUE	TRUE	6Petyn	0.833459	0.22864	374	outcome	TRUE	reported	textfile	37654618	4.3723e-05	0.116056	exposure	TRUE	reported	dbmTzL	textfile	617	1	1	TRUE	0.0263572546059732	16.6485208864916	19.4478825359411
Endometriosis of intestine(EMsOI)	GCST90257035	rs67304378	C	T	C	T	0.292795	0.153838	0.191284	NA	FALSE	FALSE	FALSE	6Petyn	0.517771	0.237611	376	outcome	TRUE	reported	textfile	11596508	1.34629e-05	0.0672715	exposure	TRUE	reported	dbmTzL	textfile	617	1	1	TRUE	0.0297883474881182	18.8823064099081	19.4478825359411
Endometriosis of intestine(EMsOI)	GCST90257035	rs67466596	T	A	T	A	0.300514	0.188849	0.161847	NA	FALSE	TRUE	TRUE	6Petyn	0.453357	0.251578	377	outcome	TRUE	reported	textfile	100967132	2.80802e-05	0.0717475	exposure	TRUE	reported	dbmTzL	textfile	617	1	1	TRUE	0.0276474119129811	17.4866180589234	19.4478825359411
Endometriosis of intestine(EMsOI)	GCST90257035	rs72754996	A	G	A	G	-0.573368	-0.0590448	0.0578577	NA	FALSE	FALSE	FALSE	6Petyn	0.842027	0.29603	361	outcome	TRUE	reported	textfile	225895109	4.09082e-05	0.139768	exposure	TRUE	reported	dbmTzL	textfile	617	1	1	TRUE	0.0265509141394196	16.7741820634692	19.4478825359411
Endometriosis of intestine(EMsOI)	GCST90257035	rs73400807	G	A	G	A	0.332689	0.488109	0.119923	NA	FALSE	FALSE	FALSE	6Petyn	0.0345927	0.230075	367	outcome	TRUE	reported	textfile	116366197	2.95801e-05	0.0796541	exposure	TRUE	reported	dbmTzL	textfile	617	1	1	TRUE	0.0274958353889078	17.3880373776504	19.4478825359411
Endometriosis of intestine(EMsOI)	GCST90257035	rs77630287	C	G	C	G	0.480722	0.296527	0.0510376	NA	FALSE	TRUE	TRUE	6Petyn	0.309038	0.291078	374	outcome	TRUE	reported	textfile	192530263	1.89409e-05	0.112396	exposure	TRUE	reported	dbmTzL	textfile	617	1	1	TRUE	0.0287946746277771	18.2337600849706	19.4478825359411
Endometriosis of intestine(EMsOI)	GCST90257035	rs7856547	C	T	C	T	-0.25957	-0.0504752	0.301845	NA	FALSE	FALSE	FALSE	6Petyn	0.77182	0.173917	363	outcome	TRUE	reported	textfile	78611680	4.13523e-05	0.0633129	exposure	TRUE	reported	dbmTzL	textfile	617	1	1	TRUE	0.0265195797781222	16.7538465332748	19.4478825359411
Endometriosis of intestine(EMsOI)	GCST90257035	rs9397414	G	A	G	A	0.367687	0.255629	0.31978	NA	FALSE	FALSE	FALSE	6Petyn	0.122453	0.1651	371	outcome	TRUE	reported	textfile	151485148	1.33881e-10	0.0572481	exposure	TRUE	reported	dbmTzL	textfile	617	1	1	TRUE	0.0626675726435164	41.117277127024	19.4478825359411
Endometriosis of intestine(EMsOI)	GCST90257035	rs9956329	C	T	C	T	-0.279042	0.0958786	0.239736	NA	FALSE	FALSE	FALSE	6Petyn	0.578116	0.17224	374	outcome	TRUE	reported	textfile	68473548	4.82659e-05	0.0686642	exposure	TRUE	reported	dbmTzL	textfile	617	1	1	TRUE	0.0260688290880704	16.4614608999028	19.4478825359411
Endometriosis of ovary(EMsOO)	GCST90257017	rs10052130	A	G	A	G	-0.083566	0.0571999	0.347596	NA	FALSE	FALSE	FALSE	5YIpp8	0.118454	0.0366169	1658	outcome	TRUE	reported	textfile	1704847	2.01971e-06	0.0175875	exposure	TRUE	reported	nwlFzi	textfile	617	1	1	TRUE	0.0352986997444783	22.5030279705274	27.4226820743353
Endometriosis of ovary(EMsOO)	GCST90257017	rs10859853	C	T	C	T	0.157992	-0.0530057	0.269342	NA	FALSE	FALSE	FALSE	5YIpp8	0.137864	0.0357054	1636	outcome	TRUE	reported	textfile	95221177	4.25207e-18	0.018219	exposure	TRUE	reported	nwlFzi	textfile	617	1	1	TRUE	0.108639853297021	74.9568062076843	27.4226820743353
Endometriosis of ovary(EMsOO)	GCST90257017	rs10883936	T	C	T	C	0.0797872	0.0377642	0.354081	NA	FALSE	FALSE	FALSE	5YIpp8	0.290679	0.0357286	1675	outcome	TRUE	reported	textfile	103875779	3.91003e-06	0.0172845	exposure	TRUE	reported	nwlFzi	textfile	617	1	1	TRUE	0.0333827555113742	21.2394251773942	27.4226820743353
Endometriosis of ovary(EMsOO)	GCST90257017	rs10904285	T	C	T	C	0.124522	-0.0429681	0.0803946	NA	FALSE	FALSE	FALSE	5YIpp8	0.532149	0.0687632	1552	outcome	TRUE	reported	textfile	4570097	2.81884e-05	0.0297358	exposure	TRUE	reported	nwlFzi	textfile	617	1	1	TRUE	0.0276360893619102	17.4792531598807	27.4226820743353
Endometriosis of ovary(EMsOO)	GCST90257017	rs11031005	C	T	C	T	-0.2703	-0.0736412	0.169946	NA	FALSE	FALSE	FALSE	5YIpp8	0.150517	0.0511978	1696	outcome	TRUE	reported	textfile	30204809	2.1717e-31	0.0231924	exposure	TRUE	reported	nwlFzi	textfile	617	1	1	TRUE	0.180427564011269	135.391268659572	27.4226820743353
Endometriosis of ovary(EMsOO)	GCST90257017	rs11031718	G	T	G	T	-0.135008	0.0476247	0.292609	NA	FALSE	FALSE	FALSE	5YIpp8	0.262642	0.0425012	1678	outcome	TRUE	reported	textfile	32327407	2.77396e-13	0.0184817	exposure	TRUE	reported	nwlFzi	textfile	617	1	1	TRUE	0.0796022863482875	53.1894042956326	27.4226820743353
Endometriosis of ovary(EMsOO)	GCST90257017	rs1107576	C	T	C	T	0.0787027	-0.0236541	0.50633	NA	FALSE	FALSE	TRUE	5YIpp8	0.499302	0.0350044	1585	outcome	FALSE	reported	textfile	10951053	2.19139e-06	0.0166218	exposure	TRUE	reported	nwlFzi	textfile	617	1	1	TRUE	0.0350620559853937	22.3466851570827	27.4226820743353
Endometriosis of ovary(EMsOO)	GCST90257017	rs11078694	T	C	T	C	-0.0889512	0.0181179	0.251972	NA	FALSE	FALSE	FALSE	5YIpp8	0.674315	0.043106	1640	outcome	TRUE	reported	textfile	7544686	4.53346e-06	0.0193992	exposure	TRUE	reported	nwlFzi	textfile	617	1	1	TRUE	0.0329532525073	20.9568465480439	27.4226820743353
Endometriosis of ovary(EMsOO)	GCST90257017	rs11125607	A	T	A	T	-0.0705783	0.0184572	0.442704	NA	FALSE	TRUE	TRUE	5YIpp8	0.602438	0.0354266	1691	outcome	TRUE	reported	textfile	55862978	2.66563e-05	0.0168031	exposure	TRUE	reported	nwlFzi	textfile	617	1	1	TRUE	0.0277993291192677	17.5854511526531	27.4226820743353
Endometriosis of ovary(EMsOO)	GCST90257017	rs111264862	T	C	T	C	0.121658	-0.00656322	0.078666	NA	FALSE	FALSE	FALSE	5YIpp8	0.911599	0.0591074	1669	outcome	TRUE	reported	textfile	39102694	4.90727e-05	0.029965	exposure	TRUE	reported	nwlFzi	textfile	617	1	1	TRUE	0.0260206047846835	16.4301955679901	27.4226820743353
Endometriosis of ovary(EMsOO)	GCST90257017	rs113321416	A	G	A	G	0.0745024	-0.00970152	0.317129	NA	FALSE	FALSE	FALSE	5YIpp8	0.792191	0.0368167	1689	outcome	TRUE	reported	textfile	87569137	2.48073e-05	0.0176691	exposure	TRUE	reported	nwlFzi	textfile	617	1	1	TRUE	0.0280084449229202	17.7215465891881	27.4226820743353
Endometriosis of ovary(EMsOO)	GCST90257017	rs11628180	A	G	A	G	0.100163	-0.00672789	0.281596	NA	FALSE	FALSE	FALSE	5YIpp8	0.860071	0.0381591	1682	outcome	TRUE	reported	textfile	92602171	3.89135e-08	0.0182257	exposure	TRUE	reported	nwlFzi	textfile	617	1	1	TRUE	0.0466665689418693	30.1048289761482	27.4226820743353
Endometriosis of ovary(EMsOO)	GCST90257017	rs11692426	A	G	A	G	0.111264	-0.0624413	0.139597	NA	FALSE	FALSE	FALSE	5YIpp8	0.184566	0.047041	1677	outcome	TRUE	reported	textfile	49073024	2.04334e-06	0.0234285	exposure	TRUE	reported	nwlFzi	textfile	617	1	1	TRUE	0.0352649492859048	22.4807254538726	27.4226820743353
Endometriosis of ovary(EMsOO)	GCST90257017	rs12230642	G	A	G	A	-0.10344	-0.00862231	0.17221	NA	FALSE	FALSE	FALSE	5YIpp8	0.844274	0.0438883	1700	outcome	TRUE	reported	textfile	115274248	3.67443e-06	0.0223461	exposure	TRUE	reported	nwlFzi	textfile	617	1	1	TRUE	0.033563086598432	21.3581434771407	27.4226820743353
Endometriosis of ovary(EMsOO)	GCST90257017	rs12317475	C	T	C	T	0.129112	0.0574824	0.259495	NA	FALSE	FALSE	FALSE	5YIpp8	0.135573	0.0384954	1644	outcome	TRUE	reported	textfile	15315112	3.1268e-12	0.0185189	exposure	TRUE	reported	nwlFzi	textfile	617	1	1	TRUE	0.0730272033734321	48.449890048665	27.4226820743353
Endometriosis of ovary(EMsOO)	GCST90257017	rs12351602	A	T	A	T	-0.0811156	-0.0127824	0.238942	NA	FALSE	TRUE	TRUE	5YIpp8	0.801782	0.0509093	1689	outcome	TRUE	reported	textfile	108857910	4.07343e-05	0.0197685	exposure	TRUE	reported	nwlFzi	textfile	617	1	1	TRUE	0.0265634107679423	16.7822925529975	27.4226820743353
Endometriosis of ovary(EMsOO)	GCST90257017	rs12440899	C	T	C	T	0.112395	-0.0476582	0.478229	NA	FALSE	FALSE	FALSE	5YIpp8	0.171267	0.0348189	1661	outcome	TRUE	reported	textfile	40048090	1.08993e-11	0.016543	exposure	TRUE	reported	nwlFzi	textfile	617	1	1	TRUE	0.0696060750992785	46.0103350208613	27.4226820743353
Endometriosis of ovary(EMsOO)	GCST90257017	rs12469225	T	C	T	C	0.0757067	-0.024666	0.305297	NA	FALSE	FALSE	FALSE	5YIpp8	0.477274	0.0346992	1699	outcome	TRUE	reported	textfile	11901816	2.63306e-05	0.0180122	exposure	TRUE	reported	nwlFzi	textfile	617	1	1	TRUE	0.0278349191715754	17.6086095130382	27.4226820743353
Endometriosis of ovary(EMsOO)	GCST90257017	rs12471303	A	G	A	G	-0.0933764	0.00155432	0.349004	NA	FALSE	FALSE	FALSE	5YIpp8	0.965523	0.0359537	1598	outcome	TRUE	reported	textfile	147675248	9.55235e-08	0.0175025	exposure	TRUE	reported	nwlFzi	textfile	617	1	1	TRUE	0.0440963881270652	28.3703067561481	27.4226820743353
Endometriosis of ovary(EMsOO)	GCST90257017	rs12513279	G	A	G	A	0.0796984	-0.0338813	0.644274	NA	FALSE	FALSE	FALSE	5YIpp8	0.331397	0.0348719	1651	outcome	TRUE	reported	textfile	114301374	4.91179e-06	0.0174451	exposure	TRUE	reported	nwlFzi	textfile	617	1	1	TRUE	0.0327204392966416	20.8037789538343	27.4226820743353
Endometriosis of ovary(EMsOO)	GCST90257017	rs12548001	A	G	A	G	-0.0890574	0.0222983	0.388505	NA	FALSE	FALSE	FALSE	5YIpp8	0.545696	0.036896	1556	outcome	TRUE	reported	textfile	74414384	2.17987e-07	0.0171816	exposure	TRUE	reported	nwlFzi	textfile	617	1	1	TRUE	0.0417269761946792	26.7795186989852	27.4226820743353
Endometriosis of ovary(EMsOO)	GCST90257017	rs13422797	A	G	A	G	-0.146411	0.0104689	0.0697951	NA	FALSE	FALSE	FALSE	5YIpp8	0.877504	0.0679097	1600	outcome	TRUE	reported	textfile	37178065	1.62297e-05	0.0339598	exposure	TRUE	reported	nwlFzi	textfile	617	1	1	TRUE	0.0292443471227554	18.5270860150931	27.4226820743353
Endometriosis of ovary(EMsOO)	GCST90257017	rs1405732	A	G	A	G	0.11601	0.0482496	0.153667	NA	FALSE	FALSE	FALSE	5YIpp8	0.364481	0.0531902	1634	outcome	TRUE	reported	textfile	95645331	2.53799e-07	0.0225049	exposure	TRUE	reported	nwlFzi	textfile	617	1	1	TRUE	0.0412894430025517	26.4866254587795	27.4226820743353
Endometriosis of ovary(EMsOO)	GCST90257017	rs143368335	A	C	A	C	-0.145529	-0.054187	0.0792703	NA	FALSE	FALSE	FALSE	5YIpp8	0.364801	0.0597758	1676	outcome	TRUE	reported	textfile	58598188	5.4325e-06	0.032003	exposure	TRUE	reported	nwlFzi	textfile	617	1	1	TRUE	0.0324276872359287	20.6114079402755	27.4226820743353
Endometriosis of ovary(EMsOO)	GCST90257017	rs16980264	A	G	A	G	-0.0938896	0.0364931	0.163536	NA	FALSE	FALSE	FALSE	5YIpp8	0.442801	0.0475385	1695	outcome	TRUE	reported	textfile	19257137	4.13485e-05	0.0229009	exposure	TRUE	reported	nwlFzi	textfile	617	1	1	TRUE	0.0265198945821008	16.7540508298221	27.4226820743353
Endometriosis of ovary(EMsOO)	GCST90257017	rs17318470	T	C	T	C	0.119555	-0.0374457	0.0947899	NA	FALSE	FALSE	FALSE	5YIpp8	0.497332	0.0551608	1662	outcome	TRUE	reported	textfile	68324272	1.37281e-05	0.0274954	exposure	TRUE	reported	nwlFzi	textfile	617	1	1	TRUE	0.0297318554253749	18.8453997885522	27.4226820743353
Endometriosis of ovary(EMsOO)	GCST90257017	rs178540	C	T	C	T	0.0806223	-0.0169272	0.545923	NA	FALSE	FALSE	TRUE	5YIpp8	0.635237	0.0356767	1610	outcome	FALSE	reported	textfile	64801528	1.40217e-06	0.0167103	exposure	TRUE	reported	nwlFzi	textfile	617	1	1	TRUE	0.0363557770591408	23.2023420668022	27.4226820743353
Endometriosis of ovary(EMsOO)	GCST90257017	rs2027939	A	G	A	G	-0.123312	0.0335072	0.100518	NA	FALSE	FALSE	FALSE	5YIpp8	0.580976	0.0606929	1548	outcome	TRUE	reported	textfile	21956493	1.34719e-05	0.0283326	exposure	TRUE	reported	nwlFzi	textfile	617	1	1	TRUE	0.0297865330473622	18.8811209574996	27.4226820743353
Endometriosis of ovary(EMsOO)	GCST90257017	rs2054847	A	G	A	G	0.0750275	0.0799348	0.403196	NA	FALSE	FALSE	FALSE	5YIpp8	0.0222336	0.0349278	1629	outcome	TRUE	reported	textfile	30204995	8.45805e-06	0.0168478	exposure	TRUE	reported	nwlFzi	textfile	617	1	1	TRUE	0.0311408203210049	19.7671703990701	27.4226820743353
Endometriosis of ovary(EMsOO)	GCST90257017	rs2075058	G	A	G	A	0.0758578	0.0329225	0.475555	NA	FALSE	FALSE	FALSE	5YIpp8	0.34094	0.0345613	1695	outcome	TRUE	reported	textfile	38750620	4.77914e-06	0.0165836	exposure	TRUE	reported	nwlFzi	textfile	617	1	1	TRUE	0.0328000101417476	20.8560860718486	27.4226820743353
Endometriosis of ovary(EMsOO)	GCST90257017	rs2164983	A	C	A	C	0.123028	-0.0356636	0.224003	NA	FALSE	FALSE	FALSE	5YIpp8	0.441552	0.046331	1699	outcome	TRUE	reported	textfile	8679120	3.71287e-10	0.0196354	exposure	TRUE	reported	nwlFzi	textfile	617	1	1	TRUE	0.0598210176124477	39.1307682056757	27.4226820743353
Endometriosis of ovary(EMsOO)	GCST90257017	rs2242497	G	C	G	C	0.0726089	0.00128431	0.308445	NA	FALSE	TRUE	TRUE	5YIpp8	0.972119	0.03674	1599	outcome	TRUE	reported	textfile	56598846	4.97932e-05	0.017899	exposure	TRUE	reported	nwlFzi	textfile	617	1	1	TRUE	0.025978003991195	16.4025787097733	27.4226820743353
Endometriosis of ovary(EMsOO)	GCST90257017	rs2253950	A	G	A	G	0.0756579	-0.0424903	0.363238	NA	FALSE	FALSE	FALSE	5YIpp8	0.287769	0.0399571	1555	outcome	TRUE	reported	textfile	102781363	1.02565e-05	0.0171494	exposure	TRUE	reported	nwlFzi	textfile	617	1	1	TRUE	0.030580002404099	19.3999520591284	27.4226820743353
Endometriosis of ovary(EMsOO)	GCST90257017	rs2279178	G	A	G	A	0.0938651	0.0257219	0.806578	NA	FALSE	FALSE	FALSE	5YIpp8	0.608133	0.0501554	1580	outcome	TRUE	reported	textfile	912859	1.08086e-05	0.0213314	exposure	TRUE	reported	nwlFzi	textfile	617	1	1	TRUE	0.0304273932965179	19.3000985671219	27.4226820743353
Endometriosis of ovary(EMsOO)	GCST90257017	rs2535435	A	G	A	G	0.0683358	-0.0616805	0.423967	NA	FALSE	FALSE	FALSE	5YIpp8	0.0954899	0.0369757	1582	outcome	TRUE	reported	textfile	583742	4.6136e-05	0.016772	exposure	TRUE	reported	nwlFzi	textfile	617	1	1	TRUE	0.0262005976673556	16.5469064027208	27.4226820743353
Endometriosis of ovary(EMsOO)	GCST90257017	rs2541125	G	A	G	A	0.163801	-0.0325884	0.934167	NA	FALSE	FALSE	FALSE	5YIpp8	0.575241	0.0581459	1697	outcome	TRUE	reported	textfile	11665893	2.91528e-06	0.0350249	exposure	TRUE	reported	nwlFzi	textfile	617	1	1	TRUE	0.0342346388054531	21.800639897989	27.4226820743353
Endometriosis of ovary(EMsOO)	GCST90257017	rs2583406	T	C	T	C	0.0970831	-0.00417316	0.161361	NA	FALSE	FALSE	FALSE	5YIpp8	0.930558	0.0478811	1623	outcome	TRUE	reported	textfile	101292563	1.18741e-05	0.0221657	exposure	TRUE	reported	nwlFzi	textfile	617	1	1	TRUE	0.0301538015825526	19.1211637510464	27.4226820743353
Endometriosis of ovary(EMsOO)	GCST90257017	rs2737432	T	C	T	C	-0.0701398	-0.0116739	0.436472	NA	FALSE	FALSE	FALSE	5YIpp8	0.74167	0.0354077	1657	outcome	TRUE	reported	textfile	133412811	2.82053e-05	0.0167498	exposure	TRUE	reported	nwlFzi	textfile	617	1	1	TRUE	0.0276346584655553	17.4783224271414	27.4226820743353
Endometriosis of ovary(EMsOO)	GCST90257017	rs2779747	T	G	T	G	-0.15662	0.0191169	0.575093	NA	FALSE	FALSE	FALSE	5YIpp8	0.586246	0.0351161	1684	outcome	TRUE	reported	textfile	22171485	4.62062e-21	0.0166308	exposure	TRUE	reported	nwlFzi	textfile	617	1	1	TRUE	0.125676770133394	88.4011896193462	27.4226820743353
Endometriosis of ovary(EMsOO)	GCST90257017	rs2800709	G	T	G	T	0.0948479	-0.00401375	0.519232	NA	FALSE	FALSE	TRUE	5YIpp8	0.907715	0.0346196	1668	outcome	FALSE	reported	textfile	127118152	1.06255e-08	0.0165806	exposure	TRUE	reported	nwlFzi	textfile	617	1	1	TRUE	0.0503647428900388	32.6170670744033	27.4226820743353
Endometriosis of ovary(EMsOO)	GCST90257017	rs2823058	T	A	T	A	0.0794768	0.010574	0.251784	NA	FALSE	TRUE	TRUE	5YIpp8	0.790529	0.0398014	1581	outcome	TRUE	reported	textfile	15104328	2.57561e-05	0.0188868	exposure	TRUE	reported	nwlFzi	textfile	617	1	1	TRUE	0.0278990981321029	17.6503748924357	27.4226820743353
Endometriosis of ovary(EMsOO)	GCST90257017	rs28437814	C	T	C	T	0.0791274	-0.00468066	0.464023	NA	FALSE	FALSE	FALSE	5YIpp8	0.904903	0.0391722	1583	outcome	TRUE	reported	textfile	78688829	2.02227e-06	0.0166542	exposure	TRUE	reported	nwlFzi	textfile	617	1	1	TRUE	0.0352951896599103	22.5007084117188	27.4226820743353
Endometriosis of ovary(EMsOO)	GCST90257017	rs3005505	G	C	G	C	-0.113341	0.0376111	0.570844	NA	FALSE	TRUE	TRUE	5YIpp8	0.298855	0.0361912	1609	outcome	TRUE	reported	textfile	73879481	9.89236e-12	0.016648	exposure	TRUE	reported	nwlFzi	textfile	617	1	1	TRUE	0.0698726472814045	46.1997789361481	27.4226820743353
Endometriosis of ovary(EMsOO)	GCST90257017	rs3094911	G	A	G	A	-0.082395	0.0845376	0.699943	NA	FALSE	FALSE	FALSE	5YIpp8	0.0191944	0.0360645	1654	outcome	TRUE	reported	textfile	228022478	4.35201e-06	0.0179361	exposure	TRUE	reported	nwlFzi	textfile	617	1	1	TRUE	0.0330715726547441	21.0346666903871	27.4226820743353
Endometriosis of ovary(EMsOO)	GCST90257017	rs34260187	T	C	T	C	0.0920534	-0.0384675	0.158538	NA	FALSE	FALSE	FALSE	5YIpp8	0.575077	0.0686054	1626	outcome	TRUE	reported	textfile	183556070	4.43139e-05	0.0225414	exposure	TRUE	reported	nwlFzi	textfile	617	1	1	TRUE	0.0263178224658862	16.6229404111209	27.4226820743353
Endometriosis of ovary(EMsOO)	GCST90257017	rs34351941	A	T	A	T	0.0697743	0.0163725	0.377276	NA	FALSE	TRUE	TRUE	5YIpp8	0.664289	0.0377178	1651	outcome	TRUE	reported	textfile	134750533	4.32235e-05	0.0170616	exposure	TRUE	reported	nwlFzi	textfile	617	1	1	TRUE	0.026390706171396	16.6702232592551	27.4226820743353
Endometriosis of ovary(EMsOO)	GCST90257017	rs353869	T	C	T	C	-0.0774392	0.0162272	0.340623	NA	FALSE	FALSE	FALSE	5YIpp8	0.672095	0.0383302	1606	outcome	TRUE	reported	textfile	166199789	1.4475e-05	0.0178574	exposure	TRUE	reported	nwlFzi	textfile	617	1	1	TRUE	0.0295774664469162	18.7445584123572	27.4226820743353
Endometriosis of ovary(EMsOO)	GCST90257017	rs35937600	C	A	C	A	-0.103827	-0.0421745	0.160337	NA	FALSE	FALSE	FALSE	5YIpp8	0.438731	0.054452	1663	outcome	TRUE	reported	textfile	57084384	6.83691e-06	0.0230794	exposure	TRUE	reported	nwlFzi	textfile	617	1	1	TRUE	0.0317592172545677	20.1725840923336	27.4226820743353
Endometriosis of ovary(EMsOO)	GCST90257017	rs3783550	T	G	T	G	-0.108378	0.0337215	0.610842	NA	FALSE	FALSE	FALSE	5YIpp8	0.372119	0.0377721	1639	outcome	TRUE	reported	textfile	112775308	1.37104e-10	0.0168837	exposure	TRUE	reported	nwlFzi	textfile	617	1	1	TRUE	0.0626016840149925	41.0711594129172	27.4226820743353
Endometriosis of ovary(EMsOO)	GCST90257017	rs4302232	C	A	C	A	0.0742615	0.0341449	0.56085	NA	FALSE	FALSE	FALSE	5YIpp8	0.328503	0.0349334	1636	outcome	TRUE	reported	textfile	238957487	9.19221e-06	0.0167431	exposure	TRUE	reported	nwlFzi	textfile	617	1	1	TRUE	0.0308986652934434	19.6085574076953	27.4226820743353
Endometriosis of ovary(EMsOO)	GCST90257017	rs58170120	A	T	A	T	0.152717	-0.000641737	0.187116	NA	FALSE	TRUE	TRUE	5YIpp8	0.989566	0.0490667	1626	outcome	TRUE	reported	textfile	128002490	1.44911e-13	0.0206605	exposure	TRUE	reported	nwlFzi	textfile	617	1	1	TRUE	0.0813500810733477	54.460680645968	27.4226820743353
Endometriosis of ovary(EMsOO)	GCST90257017	rs59054017	A	G	A	G	-0.102154	-0.0463639	0.179068	NA	FALSE	FALSE	FALSE	5YIpp8	0.447554	0.0610303	1622	outcome	TRUE	reported	textfile	187194137	3.95148e-06	0.0221404	exposure	TRUE	reported	nwlFzi	textfile	617	1	1	TRUE	0.0333520845181894	21.2192377909001	27.4226820743353
Endometriosis of ovary(EMsOO)	GCST90257017	rs60148403	A	T	A	T	-0.123733	-0.0581083	0.114113	NA	FALSE	TRUE	TRUE	5YIpp8	0.229474	0.0483352	1552	outcome	TRUE	reported	textfile	177124686	4.22046e-06	0.0268971	exposure	TRUE	reported	nwlFzi	textfile	617	1	1	TRUE	0.0331611143016556	21.093571635555	27.4226820743353
Endometriosis of ovary(EMsOO)	GCST90257017	rs602924	T	C	T	C	0.111518	0.0190191	0.830484	NA	FALSE	FALSE	FALSE	5YIpp8	0.695347	0.0485581	1692	outcome	TRUE	reported	textfile	130496114	8.5483e-07	0.0226551	exposure	TRUE	reported	nwlFzi	textfile	617	1	1	TRUE	0.0377871355925378	24.1517124214729	27.4226820743353
Endometriosis of ovary(EMsOO)	GCST90257017	rs6081292	A	T	A	T	-0.0747786	0.0371817	0.404075	NA	FALSE	TRUE	TRUE	5YIpp8	0.318826	0.0372868	1635	outcome	TRUE	reported	textfile	18681444	1.01002e-05	0.0169373	exposure	TRUE	reported	nwlFzi	textfile	617	1	1	TRUE	0.0306247849424747	19.4292596376154	27.4226820743353
Endometriosis of ovary(EMsOO)	GCST90257017	rs6114527	A	G	A	G	-0.0929596	-0.0423957	0.169985	NA	FALSE	FALSE	FALSE	5YIpp8	0.399185	0.050274	1694	outcome	TRUE	reported	textfile	2489678	3.72572e-05	0.0225419	exposure	TRUE	reported	nwlFzi	textfile	617	1	1	TRUE	0.0268234073739356	16.9510812939466	27.4226820743353
Endometriosis of ovary(EMsOO)	GCST90257017	rs61331101	T	C	T	C	0.10079	-0.0664098	0.129084	NA	FALSE	FALSE	FALSE	5YIpp8	0.189627	0.0506085	1675	outcome	TRUE	reported	textfile	74558277	3.12716e-05	0.024205	exposure	TRUE	reported	nwlFzi	textfile	617	1	1	TRUE	0.0273340059691661	17.2828224428542	27.4226820743353
Endometriosis of ovary(EMsOO)	GCST90257017	rs62098661	A	G	A	G	0.0722435	0.0402145	0.461916	NA	FALSE	FALSE	FALSE	5YIpp8	0.264215	0.0360057	1551	outcome	TRUE	reported	textfile	63335650	1.31941e-05	0.0165815	exposure	TRUE	reported	nwlFzi	textfile	617	1	1	TRUE	0.0298472871829852	18.9208166663119	27.4226820743353
Endometriosis of ovary(EMsOO)	GCST90257017	rs62154525	T	C	T	C	0.0910723	0.0206468	0.161636	NA	FALSE	FALSE	FALSE	5YIpp8	0.709612	0.0554366	1691	outcome	TRUE	reported	textfile	99634675	3.62644e-05	0.022051	exposure	TRUE	reported	nwlFzi	textfile	617	1	1	TRUE	0.0269021735046459	17.0022337476018	27.4226820743353
Endometriosis of ovary(EMsOO)	GCST90257017	rs6693520	A	G	A	G	-0.068664	0.0234237	0.50086	NA	FALSE	FALSE	FALSE	5YIpp8	0.51119	0.0356452	1603	outcome	TRUE	reported	textfile	172120186	3.34287e-05	0.0165505	exposure	TRUE	reported	nwlFzi	textfile	617	1	1	TRUE	0.0271394711911542	17.1563901384669	27.4226820743353
Endometriosis of ovary(EMsOO)	GCST90257017	rs670586	A	G	A	G	-0.0910003	0.0280057	0.351253	NA	FALSE	FALSE	FALSE	5YIpp8	0.429905	0.0354706	1680	outcome	TRUE	reported	textfile	110797941	2.15924e-07	0.0175504	exposure	TRUE	reported	nwlFzi	textfile	617	1	1	TRUE	0.0417544950963888	26.7979493280922	27.4226820743353
Endometriosis of ovary(EMsOO)	GCST90257017	rs6758371	T	C	T	C	-0.104671	0.0337532	0.858666	NA	FALSE	FALSE	FALSE	5YIpp8	0.497187	0.0497045	1638	outcome	TRUE	reported	textfile	71478779	1.26383e-05	0.0239725	exposure	TRUE	reported	nwlFzi	textfile	617	1	1	TRUE	0.0299726342742666	19.0027320155891	27.4226820743353
Endometriosis of ovary(EMsOO)	GCST90257017	rs6907340	T	C	T	C	0.132375	-0.0660545	0.432363	NA	FALSE	FALSE	FALSE	5YIpp8	0.0595526	0.0350352	1696	outcome	TRUE	reported	textfile	19803537	1.54953e-15	0.016603	exposure	TRUE	reported	nwlFzi	textfile	617	1	1	TRUE	0.0934043840759651	63.3619832235455	27.4226820743353
Endometriosis of ovary(EMsOO)	GCST90257017	rs7103000	T	C	T	C	-0.0960316	-0.0452113	0.341489	NA	FALSE	FALSE	FALSE	5YIpp8	0.229329	0.0375955	1546	outcome	TRUE	reported	textfile	32441559	5.22468e-08	0.0176416	exposure	TRUE	reported	nwlFzi	textfile	617	1	1	TRUE	0.0458242734813246	29.5353648261802	27.4226820743353
Endometriosis of ovary(EMsOO)	GCST90257017	rs7132703	T	C	T	C	0.106943	-0.0959464	0.119277	NA	FALSE	FALSE	FALSE	5YIpp8	0.0887399	0.0563357	1627	outcome	TRUE	reported	textfile	102704109	1.92624e-05	0.0250259	exposure	TRUE	reported	nwlFzi	textfile	617	1	1	TRUE	0.0287457140019099	18.2018389684711	27.4226820743353
Endometriosis of ovary(EMsOO)	GCST90257017	rs73152258	A	G	A	G	0.0997295	-0.0939985	0.143443	NA	FALSE	FALSE	FALSE	5YIpp8	0.109406	0.0586859	1697	outcome	TRUE	reported	textfile	54611429	1.99517e-05	0.0233809	exposure	TRUE	reported	nwlFzi	textfile	617	1	1	TRUE	0.0286430026724282	18.1348841795627	27.4226820743353
Endometriosis of ovary(EMsOO)	GCST90257017	rs73218097	C	T	C	T	-0.0908902	-0.00356108	0.552844	NA	FALSE	FALSE	FALSE	5YIpp8	0.91836	0.034737	1699	outcome	TRUE	reported	textfile	94935747	5.49149e-08	0.0167243	exposure	TRUE	reported	nwlFzi	textfile	617	1	1	TRUE	0.045682106548241	29.4393469093938	27.4226820743353
Endometriosis of ovary(EMsOO)	GCST90257017	rs7328801	A	G	A	G	0.0786375	-0.0140115	0.493472	NA	FALSE	FALSE	FALSE	5YIpp8	0.693992	0.0356061	1629	outcome	TRUE	reported	textfile	40132221	2.43512e-06	0.0166835	exposure	TRUE	reported	nwlFzi	textfile	617	1	1	TRUE	0.0347565579723885	22.1449659457075	27.4226820743353
Endometriosis of ovary(EMsOO)	GCST90257017	rs7448510	C	T	C	T	0.08335	-0.0323004	0.297042	NA	FALSE	FALSE	FALSE	5YIpp8	0.389053	0.0374903	1656	outcome	TRUE	reported	textfile	39777813	3.57561e-06	0.0179841	exposure	TRUE	reported	nwlFzi	textfile	617	1	1	TRUE	0.0336423643016869	21.4103487996826	27.4226820743353
Endometriosis of ovary(EMsOO)	GCST90257017	rs7689725	C	G	C	G	0.072857	0.0205187	0.636266	NA	FALSE	TRUE	TRUE	5YIpp8	0.575168	0.036603	1588	outcome	TRUE	reported	textfile	5976437	2.70589e-05	0.0173597	exposure	TRUE	reported	nwlFzi	textfile	617	1	1	TRUE	0.0277554635479973	17.556910264891	27.4226820743353
Endometriosis of ovary(EMsOO)	GCST90257017	rs7756225	T	C	T	C	0.0810776	-0.0161111	0.215846	NA	FALSE	FALSE	FALSE	5YIpp8	0.711685	0.0435835	1564	outcome	TRUE	reported	textfile	87567840	4.76409e-05	0.0199359	exposure	TRUE	reported	nwlFzi	textfile	617	1	1	TRUE	0.0261069524101602	16.4861796395229	27.4226820743353
Endometriosis of ovary(EMsOO)	GCST90257017	rs7843047	C	T	C	T	-0.0814274	-0.0548913	0.268071	NA	FALSE	FALSE	FALSE	5YIpp8	0.120505	0.0353344	1630	outcome	TRUE	reported	textfile	69607636	1.72001e-05	0.0189435	exposure	TRUE	reported	nwlFzi	textfile	617	1	1	TRUE	0.0290750966839957	18.4166503501843	27.4226820743353
Endometriosis of ovary(EMsOO)	GCST90257017	rs80129076	G	A	G	A	0.104282	-0.120633	0.116392	NA	FALSE	FALSE	FALSE	5YIpp8	0.0798992	0.0688391	1620	outcome	TRUE	reported	textfile	1654758	4.1836e-05	0.0254526	exposure	TRUE	reported	nwlFzi	textfile	617	1	1	TRUE	0.026485706797601	16.731864949761	27.4226820743353
Endometriosis of ovary(EMsOO)	GCST90257017	rs851984	A	G	A	G	0.157674	-0.0798003	0.443437	NA	FALSE	FALSE	FALSE	5YIpp8	0.025938	0.0357979	1642	outcome	TRUE	reported	textfile	151702056	1.18905e-21	0.0164948	exposure	TRUE	reported	nwlFzi	textfile	617	1	1	TRUE	0.128992068772895	91.0785303453752	27.4226820743353
Endometriosis of ovary(EMsOO)	GCST90257017	rs919725	A	C	A	C	0.0717156	0.00846979	0.338581	NA	FALSE	FALSE	FALSE	5YIpp8	0.817076	0.0366114	1697	outcome	TRUE	reported	textfile	148882433	3.68986e-05	0.017381	exposure	TRUE	reported	nwlFzi	textfile	617	1	1	TRUE	0.0268516898449922	16.969447598424	27.4226820743353
Endometriosis of ovary(EMsOO)	GCST90257017	rs9677180	T	C	T	C	-0.0752631	-0.0220279	0.675025	NA	FALSE	FALSE	FALSE	5YIpp8	0.570009	0.0387709	1635	outcome	TRUE	reported	textfile	201319608	1.89444e-05	0.0175973	exposure	TRUE	reported	nwlFzi	textfile	617	1	1	TRUE	0.0287937631254454	18.233165778605	27.4226820743353
Endometriosis of pelvic peritoneum(EMsOPP)	GCST90257021	rs1031202	A	G	A	G	0.0702408	-0.0863036	0.44085	NA	FALSE	FALSE	FALSE	UokcwM	0.0186962	0.0366567	1376	outcome	TRUE	reported	textfile	136671848	3.11652e-05	0.0168654	exposure	TRUE	reported	WeA9pY	textfile	617	1	1	TRUE	0.0273438571581409	17.2892262862013	26.4419715672362
Endometriosis of pelvic peritoneum(EMsOPP)	GCST90257021	rs1046956	A	T	A	T	-0.085428	-0.0228762	0.745135	NA	FALSE	TRUE	TRUE	UokcwM	0.577015	0.0410049	1337	outcome	TRUE	reported	textfile	50185493	6.7245e-06	0.0189746	exposure	TRUE	reported	WeA9pY	textfile	617	1	1	TRUE	0.0318076583720179	20.2043633870298	26.4419715672362
Endometriosis of pelvic peritoneum(EMsOPP)	GCST90257021	rs10901072	T	C	T	C	-0.1005	-0.0796339	0.190326	NA	FALSE	FALSE	FALSE	UokcwM	0.174417	0.0586028	1350	outcome	TRUE	reported	textfile	130470839	3.91372e-06	0.0217725	exposure	TRUE	reported	WeA9pY	textfile	617	1	1	TRUE	0.0333799855439269	21.2376019557869	26.4419715672362
Endometriosis of pelvic peritoneum(EMsOPP)	GCST90257021	rs11031005	C	T	C	T	-0.192246	-0.0666827	0.170546	NA	FALSE	FALSE	FALSE	UokcwM	0.231534	0.0557104	1383	outcome	TRUE	reported	textfile	30204809	9.90148e-17	0.0231455	exposure	TRUE	reported	WeA9pY	textfile	617	1	1	TRUE	0.100569009737932	68.7656325593217	26.4419715672362
Endometriosis of pelvic peritoneum(EMsOPP)	GCST90257021	rs11117724	T	C	T	C	-0.0752732	-0.0156772	0.598641	NA	FALSE	FALSE	FALSE	UokcwM	0.67979	0.037974	1353	outcome	TRUE	reported	textfile	216919720	1.04167e-05	0.0170752	exposure	TRUE	reported	WeA9pY	textfile	617	1	1	TRUE	0.0305348777133296	19.3704233004318	26.4419715672362
Endometriosis of pelvic peritoneum(EMsOPP)	GCST90257021	rs11191748	T	C	T	C	0.120834	0.113109	0.134873	NA	FALSE	FALSE	FALSE	UokcwM	0.0838351	0.0653747	1348	outcome	TRUE	reported	textfile	103618810	4.38915e-07	0.0239216	exposure	TRUE	reported	WeA9pY	textfile	617	1	1	TRUE	0.0397113356674442	25.432427084259	26.4419715672362
Endometriosis of pelvic peritoneum(EMsOPP)	GCST90257021	rs112066538	T	C	T	C	-0.137947	-0.0246073	0.10603	NA	FALSE	FALSE	FALSE	UokcwM	0.696802	0.0631399	1340	outcome	TRUE	reported	textfile	25003616	1.00825e-06	0.0282099	exposure	TRUE	reported	WeA9pY	textfile	617	1	1	TRUE	0.0373097911247757	23.8347926780577	26.4419715672362
Endometriosis of pelvic peritoneum(EMsOPP)	GCST90257021	rs11669442	C	T	C	T	-0.109019	-0.0520332	0.203957	NA	FALSE	FALSE	FALSE	UokcwM	0.178366	0.0386433	1386	outcome	TRUE	reported	textfile	45871299	3.47304e-07	0.0213941	exposure	TRUE	reported	WeA9pY	textfile	617	1	1	TRUE	0.0403857247583763	25.882504426216	26.4419715672362
Endometriosis of pelvic peritoneum(EMsOPP)	GCST90257021	rs11754844	A	G	A	G	0.106466	-0.00708784	0.196232	NA	FALSE	FALSE	FALSE	UokcwM	0.874794	0.0449721	1251	outcome	TRUE	reported	textfile	151116827	3.15559e-07	0.020819	exposure	TRUE	reported	WeA9pY	textfile	617	1	1	TRUE	0.0406619903292529	26.0670627040757	26.4419715672362
Endometriosis of pelvic peritoneum(EMsOPP)	GCST90257021	rs11833467	A	G	A	G	0.118743	0.0341557	0.258787	NA	FALSE	FALSE	FALSE	UokcwM	0.404219	0.0409356	1358	outcome	TRUE	reported	textfile	15338230	2.84846e-10	0.0188277	exposure	TRUE	reported	WeA9pY	textfile	617	1	1	TRUE	0.0605625561301789	39.6471018513301	26.4419715672362
Endometriosis of pelvic peritoneum(EMsOPP)	GCST90257021	rs11853517	A	G	A	G	-0.116901	-0.0623749	0.888902	NA	FALSE	FALSE	FALSE	UokcwM	0.437504	0.0803128	1353	outcome	TRUE	reported	textfile	39991073	7.58735e-06	0.0261143	exposure	TRUE	reported	WeA9pY	textfile	617	1	1	TRUE	0.031456727442784	19.9742106785108	26.4419715672362
Endometriosis of pelvic peritoneum(EMsOPP)	GCST90257021	rs11930506	C	A	C	A	0.0937358	-0.0598921	0.205933	NA	FALSE	FALSE	FALSE	UokcwM	0.235835	0.0504998	1379	outcome	TRUE	reported	textfile	70341181	4.71097e-06	0.0204786	exposure	TRUE	reported	WeA9pY	textfile	617	1	1	TRUE	0.0328414969530151	20.8833614784681	26.4419715672362
Endometriosis of pelvic peritoneum(EMsOPP)	GCST90257021	rs12192729	A	G	A	G	0.114351	0.0439132	0.204709	NA	FALSE	FALSE	FALSE	UokcwM	0.351137	0.0470811	1354	outcome	TRUE	reported	textfile	19751437	2.14783e-08	0.0204211	exposure	TRUE	reported	WeA9pY	textfile	617	1	1	TRUE	0.0483624269134141	31.2544327724263	26.4419715672362
Endometriosis of pelvic peritoneum(EMsOPP)	GCST90257021	rs12477329	G	A	G	A	-0.0779149	-0.0762366	0.281377	NA	FALSE	FALSE	FALSE	UokcwM	0.0812106	0.0436884	1377	outcome	TRUE	reported	textfile	52472318	3.84459e-05	0.0189269	exposure	TRUE	reported	WeA9pY	textfile	617	1	1	TRUE	0.0267318734834627	16.8916475783204	26.4419715672362
Endometriosis of pelvic peritoneum(EMsOPP)	GCST90257021	rs13155216	A	C	A	C	-0.0875332	-0.153244	0.23676	NA	FALSE	FALSE	FALSE	UokcwM	0.00130649	0.0475685	1328	outcome	TRUE	reported	textfile	1114420	1.2659e-05	0.0200492	exposure	TRUE	reported	WeA9pY	textfile	617	1	1	TRUE	0.0299676420223836	18.9994691333701	26.4419715672362
Endometriosis of pelvic peritoneum(EMsOPP)	GCST90257021	rs1531589	A	G	A	G	-0.0814081	0.00186951	0.418902	NA	FALSE	FALSE	FALSE	UokcwM	0.959986	0.0372556	1368	outcome	TRUE	reported	textfile	163052644	1.97834e-06	0.0171183	exposure	TRUE	reported	WeA9pY	textfile	617	1	1	TRUE	0.035358571956353	22.5425957469589	26.4419715672362
Endometriosis of pelvic peritoneum(EMsOPP)	GCST90257021	rs1551642	C	T	C	T	-0.206468	-0.00573429	0.269891	NA	FALSE	FALSE	FALSE	UokcwM	0.889851	0.0413967	1325	outcome	TRUE	reported	textfile	55128043	1.9081e-26	0.0194019	exposure	TRUE	reported	WeA9pY	textfile	617	1	1	TRUE	0.155077469325923	112.877382449909	26.4419715672362
Endometriosis of pelvic peritoneum(EMsOPP)	GCST90257021	rs1568758	G	A	G	A	0.101043	0.0120657	0.163531	NA	FALSE	FALSE	FALSE	UokcwM	0.799928	0.0475984	1385	outcome	TRUE	reported	textfile	38069063	5.39647e-06	0.0222132	exposure	TRUE	reported	WeA9pY	textfile	617	1	1	TRUE	0.0324473803424554	20.6243448730189	26.4419715672362
Endometriosis of pelvic peritoneum(EMsOPP)	GCST90257021	rs160374	C	T	C	T	-0.0799002	0.00382646	0.554272	NA	FALSE	FALSE	FALSE	UokcwM	0.91979	0.037992	1323	outcome	TRUE	reported	textfile	28612690	2.14892e-06	0.0168605	exposure	TRUE	reported	WeA9pY	textfile	617	1	1	TRUE	0.0351191001240156	22.384365343998	26.4419715672362
Endometriosis of pelvic peritoneum(EMsOPP)	GCST90257021	rs16888774	C	G	C	G	0.197505	-0.034632	0.0279264	NA	FALSE	TRUE	TRUE	UokcwM	0.65844	0.0783236	1376	outcome	TRUE	reported	textfile	162370281	4.69635e-05	0.048524	exposure	TRUE	reported	WeA9pY	textfile	617	1	1	TRUE	0.0261487224532383	16.5132650944942	26.4419715672362
Endometriosis of pelvic peritoneum(EMsOPP)	GCST90257021	rs17105195	A	G	A	G	0.0865847	0.0224798	0.202808	NA	FALSE	FALSE	FALSE	UokcwM	0.617017	0.0449411	1290	outcome	TRUE	reported	textfile	77032936	2.63166e-05	0.0205997	exposure	TRUE	reported	WeA9pY	textfile	617	1	1	TRUE	0.0278365025204605	17.6096398336983	26.4419715672362
Endometriosis of pelvic peritoneum(EMsOPP)	GCST90257021	rs17265513	C	T	C	T	-0.0853682	0.0146051	0.283467	NA	FALSE	FALSE	FALSE	UokcwM	0.765891	0.049041	1386	outcome	TRUE	reported	textfile	41203988	5.7306e-06	0.0188198	exposure	TRUE	reported	WeA9pY	textfile	617	1	1	TRUE	0.0322723238289794	20.5093639910685	26.4419715672362
Endometriosis of pelvic peritoneum(EMsOPP)	GCST90257021	rs1936805	T	C	T	C	0.0733717	0.060667	0.523711	NA	FALSE	FALSE	TRUE	UokcwM	0.0952954	0.0363437	1388	outcome	FALSE	reported	textfile	127130971	1.28475e-05	0.016818	exposure	TRUE	reported	WeA9pY	textfile	617	1	1	TRUE	0.0299246294496195	18.9713579688911	26.4419715672362
Endometriosis of pelvic peritoneum(EMsOPP)	GCST90257021	rs2053859	G	A	G	A	0.0780923	-0.0491706	0.39055	NA	FALSE	FALSE	FALSE	UokcwM	0.218915	0.0399757	1328	outcome	TRUE	reported	textfile	29891168	5.18967e-06	0.0171369	exposure	TRUE	reported	WeA9pY	textfile	617	1	1	TRUE	0.0325604629450771	20.698642079671	26.4419715672362
Endometriosis of pelvic peritoneum(EMsOPP)	GCST90257021	rs2054847	A	G	A	G	0.0721482	-0.0247015	0.403097	NA	FALSE	FALSE	FALSE	UokcwM	0.523465	0.0387059	1333	outcome	TRUE	reported	textfile	30204995	2.35684e-05	0.017064	exposure	TRUE	reported	WeA9pY	textfile	617	1	1	TRUE	0.0281578747033123	17.8188334213754	26.4419715672362
Endometriosis of pelvic peritoneum(EMsOPP)	GCST90257021	rs2068797	A	C	A	C	0.077982	0.0287077	0.549502	NA	FALSE	FALSE	TRUE	UokcwM	0.45036	0.0380214	1333	outcome	FALSE	reported	textfile	115278464	4.18379e-06	0.0169451	exposure	TRUE	reported	WeA9pY	textfile	617	1	1	TRUE	0.0331862455777278	21.1101061987875	26.4419715672362
Endometriosis of pelvic peritoneum(EMsOPP)	GCST90257021	rs2136939	G	A	G	A	0.125107	-0.0386494	0.0836478	NA	FALSE	FALSE	FALSE	UokcwM	0.602892	0.0742728	1344	outcome	TRUE	reported	textfile	164904868	2.43568e-05	0.0296414	exposure	TRUE	reported	WeA9pY	textfile	617	1	1	TRUE	0.0280620360369149	17.7564338492679	26.4419715672362
Endometriosis of pelvic peritoneum(EMsOPP)	GCST90257021	rs2209325	A	G	A	G	0.144257	0.0451061	0.0626254	NA	FALSE	FALSE	FALSE	UokcwM	0.542524	0.0740467	1357	outcome	TRUE	reported	textfile	51891690	1.46673e-05	0.0332877	exposure	TRUE	reported	WeA9pY	textfile	617	1	1	TRUE	0.0295392210672486	18.7195828525253	26.4419715672362
Endometriosis of pelvic peritoneum(EMsOPP)	GCST90257021	rs2779747	T	G	T	G	-0.12104	-0.0236472	0.575643	NA	FALSE	FALSE	FALSE	UokcwM	0.540487	0.0386245	1375	outcome	TRUE	reported	textfile	22171485	7.50931e-13	0.0168819	exposure	TRUE	reported	WeA9pY	textfile	617	1	1	TRUE	0.0769085702972917	51.2395297051642	26.4419715672362
Endometriosis of pelvic peritoneum(EMsOPP)	GCST90257021	rs2807990	A	G	A	G	-0.108954	-0.0302161	0.870855	NA	FALSE	FALSE	FALSE	UokcwM	0.604638	0.0583464	1268	outcome	TRUE	reported	textfile	61112619	7.75765e-06	0.0243649	exposure	TRUE	reported	WeA9pY	textfile	617	1	1	TRUE	0.0313920695557453	19.9318239815862	26.4419715672362
Endometriosis of pelvic peritoneum(EMsOPP)	GCST90257021	rs2967675	T	C	T	C	0.0944593	0.0670369	0.22387	NA	FALSE	FALSE	FALSE	UokcwM	0.181021	0.0500909	1385	outcome	TRUE	reported	textfile	8679223	2.1737e-06	0.0199426	exposure	TRUE	reported	WeA9pY	textfile	617	1	1	TRUE	0.0350856471368474	22.3622676200583	26.4419715672362
Endometriosis of pelvic peritoneum(EMsOPP)	GCST90257021	rs313980	A	C	A	C	-0.0926593	0.0110594	0.808336	NA	FALSE	FALSE	FALSE	UokcwM	0.822419	0.0492666	1316	outcome	TRUE	reported	textfile	113060574	1.036e-05	0.0210135	exposure	TRUE	reported	WeA9pY	textfile	617	1	1	TRUE	0.0305507008907542	19.3807773805988	26.4419715672362
Endometriosis of pelvic peritoneum(EMsOPP)	GCST90257021	rs337857	G	A	G	A	-0.0843096	0.0524468	0.751425	NA	FALSE	FALSE	FALSE	UokcwM	0.202325	0.0411147	1281	outcome	TRUE	reported	textfile	78904793	1.16899e-05	0.0192343	exposure	TRUE	reported	WeA9pY	textfile	617	1	1	TRUE	0.030199417302262	19.1509903914749	26.4419715672362
Endometriosis of pelvic peritoneum(EMsOPP)	GCST90257021	rs34032470	C	T	C	T	0.0941851	-0.0560218	0.674773	NA	FALSE	FALSE	FALSE	UokcwM	0.154146	0.0392904	1376	outcome	TRUE	reported	textfile	123378266	1.85217e-07	0.0180653	exposure	TRUE	reported	WeA9pY	textfile	617	1	1	TRUE	0.042195464822849	27.0934307710837	26.4419715672362
Endometriosis of pelvic peritoneum(EMsOPP)	GCST90257021	rs34113707	A	G	A	G	-0.0788649	0.031001	0.279428	NA	FALSE	FALSE	FALSE	UokcwM	0.476191	0.0435013	1341	outcome	TRUE	reported	textfile	32288085	3.0103e-05	0.0189003	exposure	TRUE	reported	WeA9pY	textfile	617	1	1	TRUE	0.0274447474233818	17.3548182693611	26.4419715672362
Endometriosis of pelvic peritoneum(EMsOPP)	GCST90257021	rs4398626	G	T	G	T	-0.128326	0.0481643	0.100456	NA	FALSE	FALSE	FALSE	UokcwM	0.572376	0.0852912	1274	outcome	TRUE	reported	textfile	113181874	9.14787e-06	0.0289258	exposure	TRUE	reported	WeA9pY	textfile	617	1	1	TRUE	0.0309126555286879	19.6177189379299	26.4419715672362
Endometriosis of pelvic peritoneum(EMsOPP)	GCST90257021	rs4684993	A	G	A	G	0.082776	0.0945913	0.297988	NA	FALSE	FALSE	FALSE	UokcwM	0.0261967	0.0424977	1340	outcome	TRUE	reported	textfile	13715983	5.24989e-06	0.0181744	exposure	TRUE	reported	WeA9pY	textfile	617	1	1	TRUE	0.0325268831740459	20.6765777819921	26.4419715672362
Endometriosis of pelvic peritoneum(EMsOPP)	GCST90257021	rs4722529	G	A	G	A	-0.116064	-0.0298447	0.298792	NA	FALSE	FALSE	FALSE	UokcwM	0.485675	0.0427945	1386	outcome	TRUE	reported	textfile	25840391	4.28618e-10	0.0185904	exposure	TRUE	reported	WeA9pY	textfile	617	1	1	TRUE	0.0594194244342679	38.8515	26.4419715672362
Endometriosis of pelvic peritoneum(EMsOPP)	GCST90257021	rs4862310	T	G	T	G	0.0699631	-0.0102346	0.415101	NA	FALSE	FALSE	FALSE	UokcwM	0.78899	0.0382346	1305	outcome	TRUE	reported	textfile	184113030	3.72692e-05	0.0169657	exposure	TRUE	reported	WeA9pY	textfile	617	1	1	TRUE	0.0268226300561239	16.9505765279638	26.4419715672362
Endometriosis of pelvic peritoneum(EMsOPP)	GCST90257021	rs4923851	T	C	T	C	0.100163	0.00830202	0.478098	NA	FALSE	FALSE	FALSE	UokcwM	0.827636	0.0381217	1365	outcome	TRUE	reported	textfile	40060141	2.37695e-09	0.0167786	exposure	TRUE	reported	WeA9pY	textfile	617	1	1	TRUE	0.05460487301625	35.5216522134358	26.4419715672362
Endometriosis of pelvic peritoneum(EMsOPP)	GCST90257021	rs515744	T	C	T	C	0.0853066	0.0456116	0.733575	NA	FALSE	FALSE	FALSE	UokcwM	0.388602	0.0528856	1266	outcome	TRUE	reported	textfile	190179480	1.18924e-05	0.0194784	exposure	TRUE	reported	WeA9pY	textfile	617	1	1	TRUE	0.0301493802614332	19.1182729416408	26.4419715672362
Endometriosis of pelvic peritoneum(EMsOPP)	GCST90257021	rs6058990	G	C	G	C	0.0969905	0.0478058	0.150453	NA	FALSE	TRUE	TRUE	UokcwM	0.393014	0.0559494	1334	outcome	TRUE	reported	textfile	32986040	2.53437e-05	0.0230287	exposure	TRUE	reported	WeA9pY	textfile	617	1	1	TRUE	0.0279463205701808	17.6811090934223	26.4419715672362
Endometriosis of pelvic peritoneum(EMsOPP)	GCST90257021	rs60660954	A	G	A	G	-0.120622	0.0574171	0.115701	NA	FALSE	FALSE	FALSE	UokcwM	0.336437	0.0597103	1286	outcome	TRUE	reported	textfile	75645847	7.98748e-06	0.0270119	exposure	TRUE	reported	WeA9pY	textfile	617	1	1	TRUE	0.0313071625548455	19.8761715034567	26.4419715672362
Endometriosis of pelvic peritoneum(EMsOPP)	GCST90257021	rs61778046	T	G	T	G	0.185789	0.12532	0.191056	NA	FALSE	FALSE	FALSE	UokcwM	0.0194555	0.0535673	1375	outcome	TRUE	reported	textfile	22032296	2.16721e-19	0.020633	exposure	TRUE	reported	WeA9pY	textfile	617	1	1	TRUE	0.116147500541258	80.8174586558468	26.4419715672362
Endometriosis of pelvic peritoneum(EMsOPP)	GCST90257021	rs6185	G	C	G	C	-0.0933061	-0.0758899	0.278745	NA	FALSE	TRUE	TRUE	UokcwM	0.0912581	0.0449033	1298	outcome	TRUE	reported	textfile	25423284	8.16733e-07	0.0189211	exposure	TRUE	reported	WeA9pY	textfile	617	1	1	TRUE	0.0379187404940183	24.2391431840132	26.4419715672362
Endometriosis of pelvic peritoneum(EMsOPP)	GCST90257021	rs618565	G	C	G	C	-0.0703824	-0.00608163	0.447726	NA	FALSE	TRUE	TRUE	UokcwM	0.872009	0.0377417	1365	outcome	TRUE	reported	textfile	109818332	3.31795e-05	0.0169577	exposure	TRUE	reported	WeA9pY	textfile	617	1	1	TRUE	0.0271612616973188	17.1705497387932	26.4419715672362
Endometriosis of pelvic peritoneum(EMsOPP)	GCST90257021	rs61876716	A	G	A	G	-0.104611	-0.086177	0.141146	NA	FALSE	FALSE	FALSE	UokcwM	0.132443	0.057243	1359	outcome	TRUE	reported	textfile	715940	2.44174e-05	0.0247887	exposure	TRUE	reported	WeA9pY	textfile	617	1	1	TRUE	0.0280545891925658	17.7515858005798	26.4419715672362
Endometriosis of pelvic peritoneum(EMsOPP)	GCST90257021	rs62168891	T	C	T	C	-0.0772322	0.00426583	0.485515	NA	FALSE	FALSE	FALSE	UokcwM	0.913136	0.0390988	1367	outcome	TRUE	reported	textfile	134914617	7.31257e-06	0.0172225	exposure	TRUE	reported	WeA9pY	textfile	617	1	1	TRUE	0.0315638699220863	20.0444607539801	26.4419715672362
Endometriosis of pelvic peritoneum(EMsOPP)	GCST90257021	rs635634	C	T	C	T	-0.116954	-0.0739725	0.798023	NA	FALSE	FALSE	FALSE	UokcwM	0.115954	0.0470268	1388	outcome	TRUE	reported	textfile	133279427	1.02956e-08	0.0204259	exposure	TRUE	reported	WeA9pY	textfile	617	1	1	TRUE	0.0504543308080977	32.6781685744375	26.4419715672362
Endometriosis of pelvic peritoneum(EMsOPP)	GCST90257021	rs6539034	A	G	A	G	-0.107569	0.0401766	0.352818	NA	FALSE	FALSE	FALSE	UokcwM	0.337132	0.0418413	1285	outcome	TRUE	reported	textfile	102370207	1.41968e-09	0.0177705	exposure	TRUE	reported	WeA9pY	textfile	617	1	1	TRUE	0.0560576971511336	36.5228718364442	26.4419715672362
Endometriosis of pelvic peritoneum(EMsOPP)	GCST90257021	rs6546324	C	A	C	A	-0.0907018	-0.0202921	0.693488	NA	FALSE	FALSE	FALSE	UokcwM	0.605442	0.0392715	1367	outcome	TRUE	reported	textfile	67629358	5.02643e-07	0.018049	exposure	TRUE	reported	WeA9pY	textfile	617	1	1	TRUE	0.0393204869027252	25.171869614677	26.4419715672362
Endometriosis of pelvic peritoneum(EMsOPP)	GCST90257021	rs6940705	T	A	T	A	0.117127	0.0300374	0.0900837	NA	FALSE	TRUE	TRUE	UokcwM	0.695944	0.0768437	1316	outcome	TRUE	reported	textfile	91026318	4.35181e-05	0.0286516	exposure	TRUE	reported	WeA9pY	textfile	617	1	1	TRUE	0.0263708828806957	16.6573623225368	26.4419715672362
Endometriosis of pelvic peritoneum(EMsOPP)	GCST90257021	rs6969485	C	A	C	A	-0.0731422	0.0399594	0.428611	NA	FALSE	FALSE	FALSE	UokcwM	0.307305	0.0391254	1254	outcome	TRUE	reported	textfile	46631821	1.65211e-05	0.0169807	exposure	TRUE	reported	WeA9pY	textfile	617	1	1	TRUE	0.029192599805236	18.4933168789384	26.4419715672362
Endometriosis of pelvic peritoneum(EMsOPP)	GCST90257021	rs72749737	A	G	A	G	-0.125882	0.0561013	0.108895	NA	FALSE	FALSE	FALSE	UokcwM	0.365783	0.0620103	1358	outcome	TRUE	reported	textfile	204189799	6.12731e-06	0.0278379	exposure	TRUE	reported	WeA9pY	textfile	617	1	1	TRUE	0.0320781602740466	20.3818818409183	26.4419715672362
Endometriosis of pelvic peritoneum(EMsOPP)	GCST90257021	rs73079566	C	A	C	A	0.154421	0.0554086	0.0881019	NA	FALSE	FALSE	FALSE	UokcwM	0.469692	0.076616	1285	outcome	TRUE	reported	textfile	1413371	8.62323e-08	0.0288444	exposure	TRUE	reported	WeA9pY	textfile	617	1	1	TRUE	0.0443900076933658	28.5679879356682	26.4419715672362
Endometriosis of pelvic peritoneum(EMsOPP)	GCST90257021	rs7331700	A	G	A	G	-0.0850437	-0.0499724	0.255334	NA	FALSE	FALSE	FALSE	UokcwM	0.286989	0.0469141	1314	outcome	TRUE	reported	textfile	113395936	1.82138e-05	0.0198434	exposure	TRUE	reported	WeA9pY	textfile	617	1	1	TRUE	0.0289086002464143	18.3080492279678	26.4419715672362
Endometriosis of pelvic peritoneum(EMsOPP)	GCST90257021	rs73915157	A	C	A	C	-0.115808	0.00948634	0.10365	NA	FALSE	FALSE	FALSE	UokcwM	0.894997	0.0718603	1255	outcome	TRUE	reported	textfile	57899970	4.4759e-05	0.0283744	exposure	TRUE	reported	WeA9pY	textfile	617	1	1	TRUE	0.0262886814295863	16.6040373269282	26.4419715672362
Endometriosis of pelvic peritoneum(EMsOPP)	GCST90257021	rs7614489	T	G	T	G	-0.106077	-0.00594912	0.14125	NA	FALSE	FALSE	FALSE	UokcwM	0.941809	0.0814829	1349	outcome	TRUE	reported	textfile	138925980	1.8434e-05	0.0247666	exposure	TRUE	reported	WeA9pY	textfile	617	1	1	TRUE	0.0288735572851044	18.285196395947	26.4419715672362
Endometriosis of pelvic peritoneum(EMsOPP)	GCST90257021	rs7671745	A	G	A	G	0.0751387	0.00585459	0.399009	NA	FALSE	FALSE	FALSE	UokcwM	0.882335	0.0395479	1385	outcome	TRUE	reported	textfile	55090669	1.1579e-05	0.017134	exposure	TRUE	reported	WeA9pY	textfile	617	1	1	TRUE	0.0302269802345691	19.1690142593949	26.4419715672362
Endometriosis of pelvic peritoneum(EMsOPP)	GCST90257021	rs7921352	C	T	C	T	-0.100953	0.0673691	0.604901	NA	FALSE	FALSE	FALSE	UokcwM	0.092115	0.0399667	1281	outcome	TRUE	reported	textfile	88426366	3.43423e-09	0.0170836	exposure	TRUE	reported	WeA9pY	textfile	617	1	1	TRUE	0.0535654890460592	34.8072427432115	26.4419715672362
Endometriosis of pelvic peritoneum(EMsOPP)	GCST90257021	rs7944382	C	A	C	A	-0.110169	-0.00559307	0.854414	NA	FALSE	FALSE	FALSE	UokcwM	0.906575	0.047648	1286	outcome	TRUE	reported	textfile	99907799	2.25762e-06	0.023297	exposure	TRUE	reported	WeA9pY	textfile	617	1	1	TRUE	0.0349761263237197	22.2899332087439	26.4419715672362
Endometriosis of pelvic peritoneum(EMsOPP)	GCST90257021	rs851983	G	A	G	A	0.138342	-0.00731828	0.443134	NA	FALSE	FALSE	FALSE	UokcwM	0.852712	0.0394102	1341	outcome	TRUE	reported	textfile	151703280	1.50487e-16	0.0167563	exposure	TRUE	reported	WeA9pY	textfile	617	1	1	TRUE	0.0994850058626674	67.9425428825338	26.4419715672362
Endometriosis of pelvic peritoneum(EMsOPP)	GCST90257021	rs9528775	T	C	T	C	-0.092911	-0.0727086	0.694842	NA	FALSE	FALSE	FALSE	UokcwM	0.0665634	0.0395983	1323	outcome	TRUE	reported	textfile	64504492	2.89061e-07	0.0181097	exposure	TRUE	reported	WeA9pY	textfile	617	1	1	TRUE	0.0409151026471887	26.2362468614336	26.4419715672362
Endometriosis of pelvic peritoneum(EMsOPP)	GCST90257021	rs9926837	G	C	G	C	-0.0876493	-0.0538559	0.284741	NA	FALSE	TRUE	TRUE	UokcwM	0.188025	0.0408886	1320	outcome	TRUE	reported	textfile	10117819	3.46577e-06	0.0188855	exposure	TRUE	reported	WeA9pY	textfile	617	1	1	TRUE	0.0337327708333317	21.4698930443812	26.4419715672362
Endometriosis of pelvic peritoneum(EMsOPP)	GCST90257022	rs1031202	A	G	A	G	0.0702408	0.0444207	0.44085	NA	FALSE	FALSE	FALSE	ikCjUA	0.607685	0.0864459	365	outcome	TRUE	reported	textfile	136671848	3.11652e-05	0.0168654	exposure	TRUE	reported	WeA9pY	textfile	617	1	1	TRUE	0.0273438571581409	17.2892262862013	26.8914016039948
Endometriosis of pelvic peritoneum(EMsOPP)	GCST90257022	rs1046956	A	T	A	T	-0.085428	0.164329	0.745135	NA	FALSE	TRUE	TRUE	ikCjUA	0.0833079	0.0946056	358	outcome	TRUE	reported	textfile	50185493	6.7245e-06	0.0189746	exposure	TRUE	reported	WeA9pY	textfile	617	1	1	TRUE	0.0318076583720179	20.2043633870298	26.8914016039948
Endometriosis of pelvic peritoneum(EMsOPP)	GCST90257022	rs10901072	T	C	T	C	-0.1005	0.194719	0.190326	NA	FALSE	FALSE	FALSE	ikCjUA	0.187203	0.147337	360	outcome	TRUE	reported	textfile	130470839	3.91372e-06	0.0217725	exposure	TRUE	reported	WeA9pY	textfile	617	1	1	TRUE	0.0333799855439269	21.2376019557869	26.8914016039948
Endometriosis of pelvic peritoneum(EMsOPP)	GCST90257022	rs11031005	C	T	C	T	-0.192246	-0.187116	0.170546	NA	FALSE	FALSE	FALSE	ikCjUA	0.14901	0.129382	372	outcome	TRUE	reported	textfile	30204809	9.90148e-17	0.0231455	exposure	TRUE	reported	WeA9pY	textfile	617	1	1	TRUE	0.100569009737932	68.7656325593217	26.8914016039948
Endometriosis of pelvic peritoneum(EMsOPP)	GCST90257022	rs11117724	T	C	T	C	-0.0752732	-0.0752643	0.598641	NA	FALSE	FALSE	FALSE	ikCjUA	0.380814	0.0857685	366	outcome	TRUE	reported	textfile	216919720	1.04167e-05	0.0170752	exposure	TRUE	reported	WeA9pY	textfile	617	1	1	TRUE	0.0305348777133296	19.3704233004318	26.8914016039948
Endometriosis of pelvic peritoneum(EMsOPP)	GCST90257022	rs11191748	T	C	T	C	0.120834	0.23165	0.134873	NA	FALSE	FALSE	FALSE	ikCjUA	0.160054	0.164529	364	outcome	TRUE	reported	textfile	103618810	4.38915e-07	0.0239216	exposure	TRUE	reported	WeA9pY	textfile	617	1	1	TRUE	0.0397113356674442	25.432427084259	26.8914016039948
Endometriosis of pelvic peritoneum(EMsOPP)	GCST90257022	rs112066538	T	C	T	C	-0.137947	-0.143592	0.10603	NA	FALSE	FALSE	FALSE	ikCjUA	0.33561	0.148916	361	outcome	TRUE	reported	textfile	25003616	1.00825e-06	0.0282099	exposure	TRUE	reported	WeA9pY	textfile	617	1	1	TRUE	0.0373097911247757	23.8347926780577	26.8914016039948
Endometriosis of pelvic peritoneum(EMsOPP)	GCST90257022	rs11669442	C	T	C	T	-0.109019	0.0133761	0.203957	NA	FALSE	FALSE	FALSE	ikCjUA	0.880796	0.0891315	370	outcome	TRUE	reported	textfile	45871299	3.47304e-07	0.0213941	exposure	TRUE	reported	WeA9pY	textfile	617	1	1	TRUE	0.0403857247583763	25.882504426216	26.8914016039948
Endometriosis of pelvic peritoneum(EMsOPP)	GCST90257022	rs11833467	A	G	A	G	0.118743	0.0858268	0.258787	NA	FALSE	FALSE	FALSE	ikCjUA	0.368589	0.0953291	362	outcome	TRUE	reported	textfile	15338230	2.84846e-10	0.0188277	exposure	TRUE	reported	WeA9pY	textfile	617	1	1	TRUE	0.0605625561301789	39.6471018513301	26.8914016039948
Endometriosis of pelvic peritoneum(EMsOPP)	GCST90257022	rs11853517	A	G	A	G	-0.116901	0.0551173	0.888902	NA	FALSE	FALSE	FALSE	ikCjUA	0.771473	0.189616	367	outcome	TRUE	reported	textfile	39991073	7.58735e-06	0.0261143	exposure	TRUE	reported	WeA9pY	textfile	617	1	1	TRUE	0.031456727442784	19.9742106785108	26.8914016039948
Endometriosis of pelvic peritoneum(EMsOPP)	GCST90257022	rs11930506	C	A	C	A	0.0937358	0.0432454	0.205933	NA	FALSE	FALSE	FALSE	ikCjUA	0.717671	0.119506	368	outcome	TRUE	reported	textfile	70341181	4.71097e-06	0.0204786	exposure	TRUE	reported	WeA9pY	textfile	617	1	1	TRUE	0.0328414969530151	20.8833614784681	26.8914016039948
Endometriosis of pelvic peritoneum(EMsOPP)	GCST90257022	rs12192729	A	G	A	G	0.114351	0.0918622	0.204709	NA	FALSE	FALSE	FALSE	ikCjUA	0.403577	0.109845	365	outcome	TRUE	reported	textfile	19751437	2.14783e-08	0.0204211	exposure	TRUE	reported	WeA9pY	textfile	617	1	1	TRUE	0.0483624269134141	31.2544327724263	26.8914016039948
Endometriosis of pelvic peritoneum(EMsOPP)	GCST90257022	rs12477329	G	A	G	A	-0.0779149	-0.175395	0.281377	NA	FALSE	FALSE	FALSE	ikCjUA	0.0882249	0.10259	369	outcome	TRUE	reported	textfile	52472318	3.84459e-05	0.0189269	exposure	TRUE	reported	WeA9pY	textfile	617	1	1	TRUE	0.0267318734834627	16.8916475783204	26.8914016039948
Endometriosis of pelvic peritoneum(EMsOPP)	GCST90257022	rs13155216	A	C	A	C	-0.0875332	0.0737274	0.23676	NA	FALSE	FALSE	FALSE	ikCjUA	0.496014	0.108181	358	outcome	TRUE	reported	textfile	1114420	1.2659e-05	0.0200492	exposure	TRUE	reported	WeA9pY	textfile	617	1	1	TRUE	0.0299676420223836	18.9994691333701	26.8914016039948
Endometriosis of pelvic peritoneum(EMsOPP)	GCST90257022	rs1531589	A	G	A	G	-0.0814081	0.00688335	0.418902	NA	FALSE	FALSE	FALSE	ikCjUA	0.935659	0.085204	367	outcome	TRUE	reported	textfile	163052644	1.97834e-06	0.0171183	exposure	TRUE	reported	WeA9pY	textfile	617	1	1	TRUE	0.035358571956353	22.5425957469589	26.8914016039948
Endometriosis of pelvic peritoneum(EMsOPP)	GCST90257022	rs1551642	C	T	C	T	-0.206468	0.0186213	0.269891	NA	FALSE	FALSE	FALSE	ikCjUA	0.836176	0.0899809	359	outcome	TRUE	reported	textfile	55128043	1.9081e-26	0.0194019	exposure	TRUE	reported	WeA9pY	textfile	617	1	1	TRUE	0.155077469325923	112.877382449909	26.8914016039948
Endometriosis of pelvic peritoneum(EMsOPP)	GCST90257022	rs1568758	G	A	G	A	0.101043	0.018557	0.163531	NA	FALSE	FALSE	FALSE	ikCjUA	0.867582	0.111217	369	outcome	TRUE	reported	textfile	38069063	5.39647e-06	0.0222132	exposure	TRUE	reported	WeA9pY	textfile	617	1	1	TRUE	0.0324473803424554	20.6243448730189	26.8914016039948
Endometriosis of pelvic peritoneum(EMsOPP)	GCST90257022	rs160374	C	T	C	T	-0.0799002	-0.021337	0.554272	NA	FALSE	FALSE	FALSE	ikCjUA	0.810924	0.0891174	353	outcome	TRUE	reported	textfile	28612690	2.14892e-06	0.0168605	exposure	TRUE	reported	WeA9pY	textfile	617	1	1	TRUE	0.0351191001240156	22.384365343998	26.8914016039948
Endometriosis of pelvic peritoneum(EMsOPP)	GCST90257022	rs17105195	A	G	A	G	0.0865847	0.0714163	0.202808	NA	FALSE	FALSE	FALSE	ikCjUA	0.486184	0.102432	340	outcome	TRUE	reported	textfile	77032936	2.63166e-05	0.0205997	exposure	TRUE	reported	WeA9pY	textfile	617	1	1	TRUE	0.0278365025204605	17.6096398336983	26.8914016039948
Endometriosis of pelvic peritoneum(EMsOPP)	GCST90257022	rs17265513	C	T	C	T	-0.0853682	-0.0300318	0.283467	NA	FALSE	FALSE	FALSE	ikCjUA	0.789228	0.112261	371	outcome	TRUE	reported	textfile	41203988	5.7306e-06	0.0188198	exposure	TRUE	reported	WeA9pY	textfile	617	1	1	TRUE	0.0322723238289794	20.5093639910685	26.8914016039948
Endometriosis of pelvic peritoneum(EMsOPP)	GCST90257022	rs1936805	T	C	T	C	0.0733717	-0.0379776	0.523711	NA	FALSE	FALSE	TRUE	ikCjUA	0.659244	0.0860519	372	outcome	FALSE	reported	textfile	127130971	1.28475e-05	0.016818	exposure	TRUE	reported	WeA9pY	textfile	617	1	1	TRUE	0.0299246294496195	18.9713579688911	26.8914016039948
Endometriosis of pelvic peritoneum(EMsOPP)	GCST90257022	rs2053859	G	A	G	A	0.0780923	-0.0870383	0.39055	NA	FALSE	FALSE	FALSE	ikCjUA	0.34818	0.0926481	356	outcome	TRUE	reported	textfile	29891168	5.18967e-06	0.0171369	exposure	TRUE	reported	WeA9pY	textfile	617	1	1	TRUE	0.0325604629450771	20.698642079671	26.8914016039948
Endometriosis of pelvic peritoneum(EMsOPP)	GCST90257022	rs2054847	A	G	A	G	0.0721482	-0.0453535	0.403097	NA	FALSE	FALSE	FALSE	ikCjUA	0.618766	0.0910589	355	outcome	TRUE	reported	textfile	30204995	2.35684e-05	0.017064	exposure	TRUE	reported	WeA9pY	textfile	617	1	1	TRUE	0.0281578747033123	17.8188334213754	26.8914016039948
Endometriosis of pelvic peritoneum(EMsOPP)	GCST90257022	rs2068797	A	C	A	C	0.077982	-0.0114804	0.549502	NA	FALSE	FALSE	TRUE	ikCjUA	0.896753	0.0884033	354	outcome	FALSE	reported	textfile	115278464	4.18379e-06	0.0169451	exposure	TRUE	reported	WeA9pY	textfile	617	1	1	TRUE	0.0331862455777278	21.1101061987875	26.8914016039948
Endometriosis of pelvic peritoneum(EMsOPP)	GCST90257022	rs2136939	G	A	G	A	0.125107	-0.0817789	0.0836478	NA	FALSE	FALSE	FALSE	ikCjUA	0.608115	0.159339	366	outcome	TRUE	reported	textfile	164904868	2.43568e-05	0.0296414	exposure	TRUE	reported	WeA9pY	textfile	617	1	1	TRUE	0.0280620360369149	17.7564338492679	26.8914016039948
Endometriosis of pelvic peritoneum(EMsOPP)	GCST90257022	rs2209325	A	G	A	G	0.144257	0.00742297	0.0626254	NA	FALSE	FALSE	FALSE	ikCjUA	0.965013	0.169103	365	outcome	TRUE	reported	textfile	51891690	1.46673e-05	0.0332877	exposure	TRUE	reported	WeA9pY	textfile	617	1	1	TRUE	0.0295392210672486	18.7195828525253	26.8914016039948
Endometriosis of pelvic peritoneum(EMsOPP)	GCST90257022	rs2779747	T	G	T	G	-0.12104	-0.135986	0.575643	NA	FALSE	FALSE	FALSE	ikCjUA	0.118889	0.0869843	368	outcome	TRUE	reported	textfile	22171485	7.50931e-13	0.0168819	exposure	TRUE	reported	WeA9pY	textfile	617	1	1	TRUE	0.0769085702972917	51.2395297051642	26.8914016039948
Endometriosis of pelvic peritoneum(EMsOPP)	GCST90257022	rs2807990	A	G	A	G	-0.108954	0.0839484	0.870855	NA	FALSE	FALSE	FALSE	ikCjUA	0.542789	0.137786	337	outcome	TRUE	reported	textfile	61112619	7.75765e-06	0.0243649	exposure	TRUE	reported	WeA9pY	textfile	617	1	1	TRUE	0.0313920695557453	19.9318239815862	26.8914016039948
Endometriosis of pelvic peritoneum(EMsOPP)	GCST90257022	rs2967675	T	C	T	C	0.0944593	0.0874067	0.22387	NA	FALSE	FALSE	FALSE	ikCjUA	0.472439	0.121516	371	outcome	TRUE	reported	textfile	8679223	2.1737e-06	0.0199426	exposure	TRUE	reported	WeA9pY	textfile	617	1	1	TRUE	0.0350856471368474	22.3622676200583	26.8914016039948
Endometriosis of pelvic peritoneum(EMsOPP)	GCST90257022	rs313980	A	C	A	C	-0.0926593	0.139329	0.808336	NA	FALSE	FALSE	FALSE	ikCjUA	0.207776	0.110393	361	outcome	TRUE	reported	textfile	113060574	1.036e-05	0.0210135	exposure	TRUE	reported	WeA9pY	textfile	617	1	1	TRUE	0.0305507008907542	19.3807773805988	26.8914016039948
Endometriosis of pelvic peritoneum(EMsOPP)	GCST90257022	rs337857	G	A	G	A	-0.0843096	-0.105516	0.751425	NA	FALSE	FALSE	FALSE	ikCjUA	0.246075	0.0908036	349	outcome	TRUE	reported	textfile	78904793	1.16899e-05	0.0192343	exposure	TRUE	reported	WeA9pY	textfile	617	1	1	TRUE	0.030199417302262	19.1509903914749	26.8914016039948
Endometriosis of pelvic peritoneum(EMsOPP)	GCST90257022	rs34032470	C	T	C	T	0.0941851	0.106715	0.674773	NA	FALSE	FALSE	FALSE	ikCjUA	0.231929	0.0891143	369	outcome	TRUE	reported	textfile	123378266	1.85217e-07	0.0180653	exposure	TRUE	reported	WeA9pY	textfile	617	1	1	TRUE	0.042195464822849	27.0934307710837	26.8914016039948
Endometriosis of pelvic peritoneum(EMsOPP)	GCST90257022	rs34113707	A	G	A	G	-0.0788649	-0.0630477	0.279428	NA	FALSE	FALSE	FALSE	ikCjUA	0.574241	0.11211	354	outcome	TRUE	reported	textfile	32288085	3.0103e-05	0.0189003	exposure	TRUE	reported	WeA9pY	textfile	617	1	1	TRUE	0.0274447474233818	17.3548182693611	26.8914016039948
Endometriosis of pelvic peritoneum(EMsOPP)	GCST90257022	rs4684993	A	G	A	G	0.082776	0.0540121	0.297988	NA	FALSE	FALSE	FALSE	ikCjUA	0.589967	0.100134	361	outcome	TRUE	reported	textfile	13715983	5.24989e-06	0.0181744	exposure	TRUE	reported	WeA9pY	textfile	617	1	1	TRUE	0.0325268831740459	20.6765777819921	26.8914016039948
Endometriosis of pelvic peritoneum(EMsOPP)	GCST90257022	rs4722529	G	A	G	A	-0.116064	-0.124511	0.298792	NA	FALSE	FALSE	FALSE	ikCjUA	0.204488	0.0979434	371	outcome	TRUE	reported	textfile	25840391	4.28618e-10	0.0185904	exposure	TRUE	reported	WeA9pY	textfile	617	1	1	TRUE	0.0594194244342679	38.8515	26.8914016039948
Endometriosis of pelvic peritoneum(EMsOPP)	GCST90257022	rs4862310	T	G	T	G	0.0699631	-0.112182	0.415101	NA	FALSE	FALSE	FALSE	ikCjUA	0.195568	0.0864987	352	outcome	TRUE	reported	textfile	184113030	3.72692e-05	0.0169657	exposure	TRUE	reported	WeA9pY	textfile	617	1	1	TRUE	0.0268226300561239	16.9505765279638	26.8914016039948
Endometriosis of pelvic peritoneum(EMsOPP)	GCST90257022	rs4923851	T	C	T	C	0.100163	-0.022567	0.478098	NA	FALSE	FALSE	TRUE	ikCjUA	0.787369	0.0836008	369	outcome	FALSE	reported	textfile	40060141	2.37695e-09	0.0167786	exposure	TRUE	reported	WeA9pY	textfile	617	1	1	TRUE	0.05460487301625	35.5216522134358	26.8914016039948
Endometriosis of pelvic peritoneum(EMsOPP)	GCST90257022	rs515744	T	C	T	C	0.0853066	0.0172315	0.733575	NA	FALSE	FALSE	FALSE	ikCjUA	0.885656	0.119733	346	outcome	TRUE	reported	textfile	190179480	1.18924e-05	0.0194784	exposure	TRUE	reported	WeA9pY	textfile	617	1	1	TRUE	0.0301493802614332	19.1182729416408	26.8914016039948
Endometriosis of pelvic peritoneum(EMsOPP)	GCST90257022	rs6058990	G	C	G	C	0.0969905	-0.333106	0.150453	NA	FALSE	TRUE	TRUE	ikCjUA	0.0201048	0.142633	362	outcome	TRUE	reported	textfile	32986040	2.53437e-05	0.0230287	exposure	TRUE	reported	WeA9pY	textfile	617	1	1	TRUE	0.0279463205701808	17.6811090934223	26.8914016039948
Endometriosis of pelvic peritoneum(EMsOPP)	GCST90257022	rs60660954	A	G	A	G	-0.120622	-0.216697	0.115701	NA	FALSE	FALSE	FALSE	ikCjUA	0.126299	0.141381	354	outcome	TRUE	reported	textfile	75645847	7.98748e-06	0.0270119	exposure	TRUE	reported	WeA9pY	textfile	617	1	1	TRUE	0.0313071625548455	19.8761715034567	26.8914016039948
Endometriosis of pelvic peritoneum(EMsOPP)	GCST90257022	rs61778046	T	G	T	G	0.185789	0.0916053	0.191056	NA	FALSE	FALSE	FALSE	ikCjUA	0.487153	0.131695	371	outcome	TRUE	reported	textfile	22032296	2.16721e-19	0.020633	exposure	TRUE	reported	WeA9pY	textfile	617	1	1	TRUE	0.116147500541258	80.8174586558468	26.8914016039948
Endometriosis of pelvic peritoneum(EMsOPP)	GCST90257022	rs6185	G	C	G	C	-0.0933061	-0.0431416	0.278745	NA	FALSE	TRUE	TRUE	ikCjUA	0.688499	0.107518	350	outcome	TRUE	reported	textfile	25423284	8.16733e-07	0.0189211	exposure	TRUE	reported	WeA9pY	textfile	617	1	1	TRUE	0.0379187404940183	24.2391431840132	26.8914016039948
Endometriosis of pelvic peritoneum(EMsOPP)	GCST90257022	rs618565	G	C	G	C	-0.0703824	-0.021605	0.447726	NA	FALSE	TRUE	TRUE	ikCjUA	0.800438	0.085404	369	outcome	TRUE	reported	textfile	109818332	3.31795e-05	0.0169577	exposure	TRUE	reported	WeA9pY	textfile	617	1	1	TRUE	0.0271612616973188	17.1705497387932	26.8914016039948
Endometriosis of pelvic peritoneum(EMsOPP)	GCST90257022	rs61876716	A	G	A	G	-0.104611	0.288926	0.141146	NA	FALSE	FALSE	FALSE	ikCjUA	0.0306755	0.133129	364	outcome	TRUE	reported	textfile	715940	2.44174e-05	0.0247887	exposure	TRUE	reported	WeA9pY	textfile	617	1	1	TRUE	0.0280545891925658	17.7515858005798	26.8914016039948
Endometriosis of pelvic peritoneum(EMsOPP)	GCST90257022	rs62168891	T	C	T	C	-0.0772322	-0.11282	0.485515	NA	FALSE	FALSE	FALSE	ikCjUA	0.189257	0.0857708	370	outcome	TRUE	reported	textfile	134914617	7.31257e-06	0.0172225	exposure	TRUE	reported	WeA9pY	textfile	617	1	1	TRUE	0.0315638699220863	20.0444607539801	26.8914016039948
Endometriosis of pelvic peritoneum(EMsOPP)	GCST90257022	rs635634	C	T	C	T	-0.116954	-0.054077	0.798023	NA	FALSE	FALSE	FALSE	ikCjUA	0.648	0.118347	372	outcome	TRUE	reported	textfile	133279427	1.02956e-08	0.0204259	exposure	TRUE	reported	WeA9pY	textfile	617	1	1	TRUE	0.0504543308080977	32.6781685744375	26.8914016039948
Endometriosis of pelvic peritoneum(EMsOPP)	GCST90257022	rs6539034	A	G	A	G	-0.107569	-0.0765846	0.352818	NA	FALSE	FALSE	FALSE	ikCjUA	0.417995	0.0944393	347	outcome	TRUE	reported	textfile	102370207	1.41968e-09	0.0177705	exposure	TRUE	reported	WeA9pY	textfile	617	1	1	TRUE	0.0560576971511336	36.5228718364442	26.8914016039948
Endometriosis of pelvic peritoneum(EMsOPP)	GCST90257022	rs6546324	C	A	C	A	-0.0907018	-0.117473	0.693488	NA	FALSE	FALSE	FALSE	ikCjUA	0.197171	0.0909099	362	outcome	TRUE	reported	textfile	67629358	5.02643e-07	0.018049	exposure	TRUE	reported	WeA9pY	textfile	617	1	1	TRUE	0.0393204869027252	25.171869614677	26.8914016039948
Endometriosis of pelvic peritoneum(EMsOPP)	GCST90257022	rs6940705	T	A	T	A	0.117127	0.0955773	0.0900837	NA	FALSE	TRUE	TRUE	ikCjUA	0.633305	0.200151	352	outcome	TRUE	reported	textfile	91026318	4.35181e-05	0.0286516	exposure	TRUE	reported	WeA9pY	textfile	617	1	1	TRUE	0.0263708828806957	16.6573623225368	26.8914016039948
Endometriosis of pelvic peritoneum(EMsOPP)	GCST90257022	rs6969485	C	A	C	A	-0.0731422	0.00353484	0.428611	NA	FALSE	FALSE	FALSE	ikCjUA	0.968917	0.0906419	339	outcome	TRUE	reported	textfile	46631821	1.65211e-05	0.0169807	exposure	TRUE	reported	WeA9pY	textfile	617	1	1	TRUE	0.029192599805236	18.4933168789384	26.8914016039948
Endometriosis of pelvic peritoneum(EMsOPP)	GCST90257022	rs72749737	A	G	A	G	-0.125882	-0.225699	0.108895	NA	FALSE	FALSE	FALSE	ikCjUA	0.14024	0.152668	362	outcome	TRUE	reported	textfile	204189799	6.12731e-06	0.0278379	exposure	TRUE	reported	WeA9pY	textfile	617	1	1	TRUE	0.0320781602740466	20.3818818409183	26.8914016039948
Endometriosis of pelvic peritoneum(EMsOPP)	GCST90257022	rs73079566	C	A	C	A	0.154421	0.0290593	0.0881019	NA	FALSE	FALSE	FALSE	ikCjUA	0.877893	0.188985	340	outcome	TRUE	reported	textfile	1413371	8.62323e-08	0.0288444	exposure	TRUE	reported	WeA9pY	textfile	617	1	1	TRUE	0.0443900076933658	28.5679879356682	26.8914016039948
Endometriosis of pelvic peritoneum(EMsOPP)	GCST90257022	rs7331700	A	G	A	G	-0.0850437	0.0246474	0.255334	NA	FALSE	FALSE	FALSE	ikCjUA	0.831242	0.115564	351	outcome	TRUE	reported	textfile	113395936	1.82138e-05	0.0198434	exposure	TRUE	reported	WeA9pY	textfile	617	1	1	TRUE	0.0289086002464143	18.3080492279678	26.8914016039948
Endometriosis of pelvic peritoneum(EMsOPP)	GCST90257022	rs7614489	T	G	T	G	-0.106077	-0.31625	0.14125	NA	FALSE	FALSE	FALSE	ikCjUA	0.0906218	0.186358	359	outcome	TRUE	reported	textfile	138925980	1.8434e-05	0.0247666	exposure	TRUE	reported	WeA9pY	textfile	617	1	1	TRUE	0.0288735572851044	18.285196395947	26.8914016039948
Endometriosis of pelvic peritoneum(EMsOPP)	GCST90257022	rs7671745	A	G	A	G	0.0751387	0.06258	0.399009	NA	FALSE	FALSE	FALSE	ikCjUA	0.520751	0.0973493	372	outcome	TRUE	reported	textfile	55090669	1.1579e-05	0.017134	exposure	TRUE	reported	WeA9pY	textfile	617	1	1	TRUE	0.0302269802345691	19.1690142593949	26.8914016039948
Endometriosis of pelvic peritoneum(EMsOPP)	GCST90257022	rs7921352	C	T	C	T	-0.100953	-0.0854703	0.604901	NA	FALSE	FALSE	FALSE	ikCjUA	0.332761	0.0881133	350	outcome	TRUE	reported	textfile	88426366	3.43423e-09	0.0170836	exposure	TRUE	reported	WeA9pY	textfile	617	1	1	TRUE	0.0535654890460592	34.8072427432115	26.8914016039948
Endometriosis of pelvic peritoneum(EMsOPP)	GCST90257022	rs7944382	C	A	C	A	-0.110169	-0.0443664	0.854414	NA	FALSE	FALSE	FALSE	ikCjUA	0.672665	0.104917	352	outcome	TRUE	reported	textfile	99907799	2.25762e-06	0.023297	exposure	TRUE	reported	WeA9pY	textfile	617	1	1	TRUE	0.0349761263237197	22.2899332087439	26.8914016039948
Endometriosis of pelvic peritoneum(EMsOPP)	GCST90257022	rs851983	G	A	G	A	0.138342	-0.0372176	0.443134	NA	FALSE	FALSE	FALSE	ikCjUA	0.676054	0.0889915	362	outcome	TRUE	reported	textfile	151703280	1.50487e-16	0.0167563	exposure	TRUE	reported	WeA9pY	textfile	617	1	1	TRUE	0.0994850058626674	67.9425428825338	26.8914016039948
Endometriosis of pelvic peritoneum(EMsOPP)	GCST90257022	rs9528775	T	C	T	C	-0.092911	0.0347215	0.694842	NA	FALSE	FALSE	FALSE	ikCjUA	0.703599	0.0911807	351	outcome	TRUE	reported	textfile	64504492	2.89061e-07	0.0181097	exposure	TRUE	reported	WeA9pY	textfile	617	1	1	TRUE	0.0409151026471887	26.2362468614336	26.8914016039948
Endometriosis of pelvic peritoneum(EMsOPP)	GCST90257022	rs9926837	G	C	G	C	-0.0876493	0.00164512	0.284741	NA	FALSE	TRUE	TRUE	ikCjUA	0.986509	0.0972208	359	outcome	TRUE	reported	textfile	10117819	3.46577e-06	0.0188855	exposure	TRUE	reported	WeA9pY	textfile	617	1	1	TRUE	0.0337327708333317	21.4698930443812	26.8914016039948
Endometriosis of pelvic peritoneum(EMsOPP)	GCST90257027	rs1031202	A	G	A	G	0.0702408	0.0107179	0.44085	NA	FALSE	FALSE	FALSE	n2hURy	0.805915	0.0436096	964	outcome	TRUE	reported	textfile	136671848	3.11652e-05	0.0168654	exposure	TRUE	reported	WeA9pY	textfile	617	1	1	TRUE	0.0273438571581409	17.2892262862013	26.447922501572
Endometriosis of pelvic peritoneum(EMsOPP)	GCST90257027	rs1046956	A	T	A	T	-0.085428	0.118386	0.745135	NA	FALSE	TRUE	TRUE	n2hURy	0.0153251	0.0487342	931	outcome	TRUE	reported	textfile	50185493	6.7245e-06	0.0189746	exposure	TRUE	reported	WeA9pY	textfile	617	1	1	TRUE	0.0318076583720179	20.2043633870298	26.447922501572
Endometriosis of pelvic peritoneum(EMsOPP)	GCST90257027	rs10901072	T	C	T	C	-0.1005	-0.00304953	0.190326	NA	FALSE	FALSE	FALSE	n2hURy	0.965452	0.0703876	945	outcome	TRUE	reported	textfile	130470839	3.91372e-06	0.0217725	exposure	TRUE	reported	WeA9pY	textfile	617	1	1	TRUE	0.0333799855439269	21.2376019557869	26.447922501572
Endometriosis of pelvic peritoneum(EMsOPP)	GCST90257027	rs11031005	C	T	C	T	-0.192246	-0.0624798	0.170546	NA	FALSE	FALSE	FALSE	n2hURy	0.345693	0.066225	969	outcome	TRUE	reported	textfile	30204809	9.90148e-17	0.0231455	exposure	TRUE	reported	WeA9pY	textfile	617	1	1	TRUE	0.100569009737932	68.7656325593217	26.447922501572
Endometriosis of pelvic peritoneum(EMsOPP)	GCST90257027	rs11117724	T	C	T	C	-0.0752732	-0.00346549	0.598641	NA	FALSE	FALSE	FALSE	n2hURy	0.938343	0.0447886	945	outcome	TRUE	reported	textfile	216919720	1.04167e-05	0.0170752	exposure	TRUE	reported	WeA9pY	textfile	617	1	1	TRUE	0.0305348777133296	19.3704233004318	26.447922501572
Endometriosis of pelvic peritoneum(EMsOPP)	GCST90257027	rs11191748	T	C	T	C	0.120834	0.101125	0.134873	NA	FALSE	FALSE	FALSE	n2hURy	0.198839	0.0786476	944	outcome	TRUE	reported	textfile	103618810	4.38915e-07	0.0239216	exposure	TRUE	reported	WeA9pY	textfile	617	1	1	TRUE	0.0397113356674442	25.432427084259	26.447922501572
Endometriosis of pelvic peritoneum(EMsOPP)	GCST90257027	rs112066538	T	C	T	C	-0.137947	0.015479	0.10603	NA	FALSE	FALSE	FALSE	n2hURy	0.842326	0.0777937	933	outcome	TRUE	reported	textfile	25003616	1.00825e-06	0.0282099	exposure	TRUE	reported	WeA9pY	textfile	617	1	1	TRUE	0.0373097911247757	23.8347926780577	26.447922501572
Endometriosis of pelvic peritoneum(EMsOPP)	GCST90257027	rs11669442	C	T	C	T	-0.109019	0.0555421	0.203957	NA	FALSE	FALSE	FALSE	n2hURy	0.223237	0.0455724	970	outcome	TRUE	reported	textfile	45871299	3.47304e-07	0.0213941	exposure	TRUE	reported	WeA9pY	textfile	617	1	1	TRUE	0.0403857247583763	25.882504426216	26.447922501572
Endometriosis of pelvic peritoneum(EMsOPP)	GCST90257027	rs11833467	A	G	A	G	0.118743	0.00487973	0.258787	NA	FALSE	FALSE	FALSE	n2hURy	0.921331	0.0493981	950	outcome	TRUE	reported	textfile	15338230	2.84846e-10	0.0188277	exposure	TRUE	reported	WeA9pY	textfile	617	1	1	TRUE	0.0605625561301789	39.6471018513301	26.447922501572
Endometriosis of pelvic peritoneum(EMsOPP)	GCST90257027	rs11853517	A	G	A	G	-0.116901	0.039083	0.888902	NA	FALSE	FALSE	FALSE	n2hURy	0.70391	0.102805	947	outcome	TRUE	reported	textfile	39991073	7.58735e-06	0.0261143	exposure	TRUE	reported	WeA9pY	textfile	617	1	1	TRUE	0.031456727442784	19.9742106785108	26.447922501572
Endometriosis of pelvic peritoneum(EMsOPP)	GCST90257027	rs11930506	C	A	C	A	0.0937358	-0.0614944	0.205933	NA	FALSE	FALSE	FALSE	n2hURy	0.313068	0.0609249	964	outcome	TRUE	reported	textfile	70341181	4.71097e-06	0.0204786	exposure	TRUE	reported	WeA9pY	textfile	617	1	1	TRUE	0.0328414969530151	20.8833614784681	26.447922501572
Endometriosis of pelvic peritoneum(EMsOPP)	GCST90257027	rs12192729	A	G	A	G	0.114351	0.0283151	0.204709	NA	FALSE	FALSE	FALSE	n2hURy	0.612254	0.055845	952	outcome	TRUE	reported	textfile	19751437	2.14783e-08	0.0204211	exposure	TRUE	reported	WeA9pY	textfile	617	1	1	TRUE	0.0483624269134141	31.2544327724263	26.447922501572
Endometriosis of pelvic peritoneum(EMsOPP)	GCST90257027	rs12477329	G	A	G	A	-0.0779149	-0.0990911	0.281377	NA	FALSE	FALSE	FALSE	n2hURy	0.0605291	0.0527311	964	outcome	TRUE	reported	textfile	52472318	3.84459e-05	0.0189269	exposure	TRUE	reported	WeA9pY	textfile	617	1	1	TRUE	0.0267318734834627	16.8916475783204	26.447922501572
Endometriosis of pelvic peritoneum(EMsOPP)	GCST90257027	rs13155216	A	C	A	C	-0.0875332	-0.0145604	0.23676	NA	FALSE	FALSE	FALSE	n2hURy	0.795859	0.0562643	932	outcome	TRUE	reported	textfile	1114420	1.2659e-05	0.0200492	exposure	TRUE	reported	WeA9pY	textfile	617	1	1	TRUE	0.0299676420223836	18.9994691333701	26.447922501572
Endometriosis of pelvic peritoneum(EMsOPP)	GCST90257027	rs1531589	A	G	A	G	-0.0814081	-0.0672345	0.418902	NA	FALSE	FALSE	FALSE	n2hURy	0.129346	0.0442907	959	outcome	TRUE	reported	textfile	163052644	1.97834e-06	0.0171183	exposure	TRUE	reported	WeA9pY	textfile	617	1	1	TRUE	0.035358571956353	22.5425957469589	26.447922501572
Endometriosis of pelvic peritoneum(EMsOPP)	GCST90257027	rs1551642	C	T	C	T	-0.206468	-0.00566997	0.269891	NA	FALSE	FALSE	FALSE	n2hURy	0.908022	0.0490624	932	outcome	TRUE	reported	textfile	55128043	1.9081e-26	0.0194019	exposure	TRUE	reported	WeA9pY	textfile	617	1	1	TRUE	0.155077469325923	112.877382449909	26.447922501572
Endometriosis of pelvic peritoneum(EMsOPP)	GCST90257027	rs1568758	G	A	G	A	0.101043	-0.0970599	0.163531	NA	FALSE	FALSE	FALSE	n2hURy	0.0853026	0.0563478	971	outcome	TRUE	reported	textfile	38069063	5.39647e-06	0.0222132	exposure	TRUE	reported	WeA9pY	textfile	617	1	1	TRUE	0.0324473803424554	20.6243448730189	26.447922501572
Endometriosis of pelvic peritoneum(EMsOPP)	GCST90257027	rs160374	C	T	C	T	-0.0799002	-0.022131	0.554272	NA	FALSE	FALSE	FALSE	n2hURy	0.617435	0.0442919	923	outcome	TRUE	reported	textfile	28612690	2.14892e-06	0.0168605	exposure	TRUE	reported	WeA9pY	textfile	617	1	1	TRUE	0.0351191001240156	22.384365343998	26.447922501572
Endometriosis of pelvic peritoneum(EMsOPP)	GCST90257027	rs16888774	C	G	C	G	0.197505	0.147671	0.0279264	NA	FALSE	TRUE	TRUE	n2hURy	0.10689	0.0915004	962	outcome	TRUE	reported	textfile	162370281	4.69635e-05	0.048524	exposure	TRUE	reported	WeA9pY	textfile	617	1	1	TRUE	0.0261487224532383	16.5132650944942	26.447922501572
Endometriosis of pelvic peritoneum(EMsOPP)	GCST90257027	rs17105195	A	G	A	G	0.0865847	0.00912479	0.202808	NA	FALSE	FALSE	FALSE	n2hURy	0.864014	0.0532628	903	outcome	TRUE	reported	textfile	77032936	2.63166e-05	0.0205997	exposure	TRUE	reported	WeA9pY	textfile	617	1	1	TRUE	0.0278365025204605	17.6096398336983	26.447922501572
Endometriosis of pelvic peritoneum(EMsOPP)	GCST90257027	rs17265513	C	T	C	T	-0.0853682	-0.00385961	0.283467	NA	FALSE	FALSE	FALSE	n2hURy	0.946093	0.0570681	972	outcome	TRUE	reported	textfile	41203988	5.7306e-06	0.0188198	exposure	TRUE	reported	WeA9pY	textfile	617	1	1	TRUE	0.0322723238289794	20.5093639910685	26.447922501572
Endometriosis of pelvic peritoneum(EMsOPP)	GCST90257027	rs1936805	T	C	T	C	0.0733717	0.0340175	0.523711	NA	FALSE	FALSE	TRUE	n2hURy	0.436311	0.0436813	972	outcome	FALSE	reported	textfile	127130971	1.28475e-05	0.016818	exposure	TRUE	reported	WeA9pY	textfile	617	1	1	TRUE	0.0299246294496195	18.9713579688911	26.447922501572
Endometriosis of pelvic peritoneum(EMsOPP)	GCST90257027	rs2053859	G	A	G	A	0.0780923	0.0889649	0.39055	NA	FALSE	FALSE	FALSE	n2hURy	0.0625282	0.0477065	927	outcome	TRUE	reported	textfile	29891168	5.18967e-06	0.0171369	exposure	TRUE	reported	WeA9pY	textfile	617	1	1	TRUE	0.0325604629450771	20.698642079671	26.447922501572
Endometriosis of pelvic peritoneum(EMsOPP)	GCST90257027	rs2054847	A	G	A	G	0.0721482	-0.0995438	0.403097	NA	FALSE	FALSE	FALSE	n2hURy	0.0325639	0.0465005	932	outcome	TRUE	reported	textfile	30204995	2.35684e-05	0.017064	exposure	TRUE	reported	WeA9pY	textfile	617	1	1	TRUE	0.0281578747033123	17.8188334213754	26.447922501572
Endometriosis of pelvic peritoneum(EMsOPP)	GCST90257027	rs2068797	A	C	A	C	0.077982	0.021562	0.549502	NA	FALSE	FALSE	TRUE	n2hURy	0.634494	0.0453391	926	outcome	FALSE	reported	textfile	115278464	4.18379e-06	0.0169451	exposure	TRUE	reported	WeA9pY	textfile	617	1	1	TRUE	0.0331862455777278	21.1101061987875	26.447922501572
Endometriosis of pelvic peritoneum(EMsOPP)	GCST90257027	rs2136939	G	A	G	A	0.125107	0.0992497	0.0836478	NA	FALSE	FALSE	FALSE	n2hURy	0.263232	0.0886573	937	outcome	TRUE	reported	textfile	164904868	2.43568e-05	0.0296414	exposure	TRUE	reported	WeA9pY	textfile	617	1	1	TRUE	0.0280620360369149	17.7564338492679	26.447922501572
Endometriosis of pelvic peritoneum(EMsOPP)	GCST90257027	rs2209325	A	G	A	G	0.144257	0.0461345	0.0626254	NA	FALSE	FALSE	FALSE	n2hURy	0.588964	0.0853511	954	outcome	TRUE	reported	textfile	51891690	1.46673e-05	0.0332877	exposure	TRUE	reported	WeA9pY	textfile	617	1	1	TRUE	0.0295392210672486	18.7195828525253	26.447922501572
Endometriosis of pelvic peritoneum(EMsOPP)	GCST90257027	rs2779747	T	G	T	G	-0.12104	-0.108023	0.575643	NA	FALSE	FALSE	FALSE	n2hURy	0.0163075	0.0448915	961	outcome	TRUE	reported	textfile	22171485	7.50931e-13	0.0168819	exposure	TRUE	reported	WeA9pY	textfile	617	1	1	TRUE	0.0769085702972917	51.2395297051642	26.447922501572
Endometriosis of pelvic peritoneum(EMsOPP)	GCST90257027	rs2807990	A	G	A	G	-0.108954	-0.0706611	0.870855	NA	FALSE	FALSE	FALSE	n2hURy	0.300295	0.068178	890	outcome	TRUE	reported	textfile	61112619	7.75765e-06	0.0243649	exposure	TRUE	reported	WeA9pY	textfile	617	1	1	TRUE	0.0313920695557453	19.9318239815862	26.447922501572
Endometriosis of pelvic peritoneum(EMsOPP)	GCST90257027	rs2967675	T	C	T	C	0.0944593	-0.0382829	0.22387	NA	FALSE	FALSE	FALSE	n2hURy	0.524699	0.0601597	969	outcome	TRUE	reported	textfile	8679223	2.1737e-06	0.0199426	exposure	TRUE	reported	WeA9pY	textfile	617	1	1	TRUE	0.0350856471368474	22.3622676200583	26.447922501572
Endometriosis of pelvic peritoneum(EMsOPP)	GCST90257027	rs313980	A	C	A	C	-0.0926593	-0.049497	0.808336	NA	FALSE	FALSE	FALSE	n2hURy	0.394474	0.0580992	926	outcome	TRUE	reported	textfile	113060574	1.036e-05	0.0210135	exposure	TRUE	reported	WeA9pY	textfile	617	1	1	TRUE	0.0305507008907542	19.3807773805988	26.447922501572
Endometriosis of pelvic peritoneum(EMsOPP)	GCST90257027	rs337857	G	A	G	A	-0.0843096	0.0324082	0.751425	NA	FALSE	FALSE	FALSE	n2hURy	0.507463	0.0488762	894	outcome	TRUE	reported	textfile	78904793	1.16899e-05	0.0192343	exposure	TRUE	reported	WeA9pY	textfile	617	1	1	TRUE	0.030199417302262	19.1509903914749	26.447922501572
Endometriosis of pelvic peritoneum(EMsOPP)	GCST90257027	rs34032470	C	T	C	T	0.0941851	-0.0309053	0.674773	NA	FALSE	FALSE	FALSE	n2hURy	0.516584	0.0476297	963	outcome	TRUE	reported	textfile	123378266	1.85217e-07	0.0180653	exposure	TRUE	reported	WeA9pY	textfile	617	1	1	TRUE	0.042195464822849	27.0934307710837	26.447922501572
Endometriosis of pelvic peritoneum(EMsOPP)	GCST90257027	rs34113707	A	G	A	G	-0.0788649	0.00220172	0.279428	NA	FALSE	FALSE	FALSE	n2hURy	0.965607	0.0510483	936	outcome	TRUE	reported	textfile	32288085	3.0103e-05	0.0189003	exposure	TRUE	reported	WeA9pY	textfile	617	1	1	TRUE	0.0274447474233818	17.3548182693611	26.447922501572
Endometriosis of pelvic peritoneum(EMsOPP)	GCST90257027	rs4398626	G	T	G	T	-0.128326	-0.0967653	0.100456	NA	FALSE	FALSE	FALSE	n2hURy	0.336389	0.100602	888	outcome	TRUE	reported	textfile	113181874	9.14787e-06	0.0289258	exposure	TRUE	reported	WeA9pY	textfile	617	1	1	TRUE	0.0309126555286879	19.6177189379299	26.447922501572
Endometriosis of pelvic peritoneum(EMsOPP)	GCST90257027	rs4684993	A	G	A	G	0.082776	0.0685253	0.297988	NA	FALSE	FALSE	FALSE	n2hURy	0.16409	0.0492076	930	outcome	TRUE	reported	textfile	13715983	5.24989e-06	0.0181744	exposure	TRUE	reported	WeA9pY	textfile	617	1	1	TRUE	0.0325268831740459	20.6765777819921	26.447922501572
Endometriosis of pelvic peritoneum(EMsOPP)	GCST90257027	rs4722529	G	A	G	A	-0.116064	-0.0138845	0.298792	NA	FALSE	FALSE	FALSE	n2hURy	0.785615	0.0510299	970	outcome	TRUE	reported	textfile	25840391	4.28618e-10	0.0185904	exposure	TRUE	reported	WeA9pY	textfile	617	1	1	TRUE	0.0594194244342679	38.8515	26.447922501572
Endometriosis of pelvic peritoneum(EMsOPP)	GCST90257027	rs4862310	T	G	T	G	0.0699631	-0.0110543	0.415101	NA	FALSE	FALSE	FALSE	n2hURy	0.808052	0.0454887	916	outcome	TRUE	reported	textfile	184113030	3.72692e-05	0.0169657	exposure	TRUE	reported	WeA9pY	textfile	617	1	1	TRUE	0.0268226300561239	16.9505765279638	26.447922501572
Endometriosis of pelvic peritoneum(EMsOPP)	GCST90257027	rs4923851	T	C	T	C	0.100163	0.0155236	0.478098	NA	FALSE	FALSE	FALSE	n2hURy	0.728979	0.0447899	957	outcome	TRUE	reported	textfile	40060141	2.37695e-09	0.0167786	exposure	TRUE	reported	WeA9pY	textfile	617	1	1	TRUE	0.05460487301625	35.5216522134358	26.447922501572
Endometriosis of pelvic peritoneum(EMsOPP)	GCST90257027	rs515744	T	C	T	C	0.0853066	0.188305	0.733575	NA	FALSE	FALSE	FALSE	n2hURy	0.00255653	0.0622413	888	outcome	TRUE	reported	textfile	190179480	1.18924e-05	0.0194784	exposure	TRUE	reported	WeA9pY	textfile	617	1	1	TRUE	0.0301493802614332	19.1182729416408	26.447922501572
Endometriosis of pelvic peritoneum(EMsOPP)	GCST90257027	rs6058990	G	C	G	C	0.0969905	0.149996	0.150453	NA	FALSE	TRUE	TRUE	n2hURy	0.0243271	0.0664968	935	outcome	TRUE	reported	textfile	32986040	2.53437e-05	0.0230287	exposure	TRUE	reported	WeA9pY	textfile	617	1	1	TRUE	0.0279463205701808	17.6811090934223	26.447922501572
Endometriosis of pelvic peritoneum(EMsOPP)	GCST90257027	rs60660954	A	G	A	G	-0.120622	-0.124455	0.115701	NA	FALSE	FALSE	FALSE	n2hURy	0.090137	0.0733576	901	outcome	TRUE	reported	textfile	75645847	7.98748e-06	0.0270119	exposure	TRUE	reported	WeA9pY	textfile	617	1	1	TRUE	0.0313071625548455	19.8761715034567	26.447922501572
Endometriosis of pelvic peritoneum(EMsOPP)	GCST90257027	rs61778046	T	G	T	G	0.185789	0.024187	0.191056	NA	FALSE	FALSE	FALSE	n2hURy	0.707608	0.0644671	964	outcome	TRUE	reported	textfile	22032296	2.16721e-19	0.020633	exposure	TRUE	reported	WeA9pY	textfile	617	1	1	TRUE	0.116147500541258	80.8174586558468	26.447922501572
Endometriosis of pelvic peritoneum(EMsOPP)	GCST90257027	rs6185	G	C	G	C	-0.0933061	-0.142774	0.278745	NA	FALSE	TRUE	TRUE	n2hURy	0.00626572	0.0521062	913	outcome	TRUE	reported	textfile	25423284	8.16733e-07	0.0189211	exposure	TRUE	reported	WeA9pY	textfile	617	1	1	TRUE	0.0379187404940183	24.2391431840132	26.447922501572
Endometriosis of pelvic peritoneum(EMsOPP)	GCST90257027	rs618565	G	C	G	C	-0.0703824	0.0161218	0.447726	NA	FALSE	TRUE	TRUE	n2hURy	0.718398	0.0446947	957	outcome	TRUE	reported	textfile	109818332	3.31795e-05	0.0169577	exposure	TRUE	reported	WeA9pY	textfile	617	1	1	TRUE	0.0271612616973188	17.1705497387932	26.447922501572
Endometriosis of pelvic peritoneum(EMsOPP)	GCST90257027	rs61876716	A	G	A	G	-0.104611	-0.0114397	0.141146	NA	FALSE	FALSE	FALSE	n2hURy	0.867588	0.0685958	951	outcome	TRUE	reported	textfile	715940	2.44174e-05	0.0247887	exposure	TRUE	reported	WeA9pY	textfile	617	1	1	TRUE	0.0280545891925658	17.7515858005798	26.447922501572
Endometriosis of pelvic peritoneum(EMsOPP)	GCST90257027	rs62168891	T	C	T	C	-0.0772322	0.0334571	0.485515	NA	FALSE	FALSE	FALSE	n2hURy	0.464201	0.0456909	958	outcome	TRUE	reported	textfile	134914617	7.31257e-06	0.0172225	exposure	TRUE	reported	WeA9pY	textfile	617	1	1	TRUE	0.0315638699220863	20.0444607539801	26.447922501572
Endometriosis of pelvic peritoneum(EMsOPP)	GCST90257027	rs635634	C	T	C	T	-0.116954	-0.0111159	0.798023	NA	FALSE	FALSE	FALSE	n2hURy	0.84649	0.0574014	972	outcome	TRUE	reported	textfile	133279427	1.02956e-08	0.0204259	exposure	TRUE	reported	WeA9pY	textfile	617	1	1	TRUE	0.0504543308080977	32.6781685744375	26.447922501572
Endometriosis of pelvic peritoneum(EMsOPP)	GCST90257027	rs6539034	A	G	A	G	-0.107569	0.0468282	0.352818	NA	FALSE	FALSE	FALSE	n2hURy	0.346727	0.0497398	901	outcome	TRUE	reported	textfile	102370207	1.41968e-09	0.0177705	exposure	TRUE	reported	WeA9pY	textfile	617	1	1	TRUE	0.0560576971511336	36.5228718364442	26.447922501572
Endometriosis of pelvic peritoneum(EMsOPP)	GCST90257027	rs6546324	C	A	C	A	-0.0907018	0.0268295	0.693488	NA	FALSE	FALSE	FALSE	n2hURy	0.578762	0.0483075	958	outcome	TRUE	reported	textfile	67629358	5.02643e-07	0.018049	exposure	TRUE	reported	WeA9pY	textfile	617	1	1	TRUE	0.0393204869027252	25.171869614677	26.447922501572
Endometriosis of pelvic peritoneum(EMsOPP)	GCST90257027	rs6940705	T	A	T	A	0.117127	-0.0806041	0.0900837	NA	FALSE	TRUE	TRUE	n2hURy	0.387078	0.0931463	924	outcome	TRUE	reported	textfile	91026318	4.35181e-05	0.0286516	exposure	TRUE	reported	WeA9pY	textfile	617	1	1	TRUE	0.0263708828806957	16.6573623225368	26.447922501572
Endometriosis of pelvic peritoneum(EMsOPP)	GCST90257027	rs6969485	C	A	C	A	-0.0731422	-0.0259723	0.428611	NA	FALSE	FALSE	FALSE	n2hURy	0.579795	0.0468902	879	outcome	TRUE	reported	textfile	46631821	1.65211e-05	0.0169807	exposure	TRUE	reported	WeA9pY	textfile	617	1	1	TRUE	0.029192599805236	18.4933168789384	26.447922501572
Endometriosis of pelvic peritoneum(EMsOPP)	GCST90257027	rs72749737	A	G	A	G	-0.125882	-0.039793	0.108895	NA	FALSE	FALSE	FALSE	n2hURy	0.608363	0.0776318	951	outcome	TRUE	reported	textfile	204189799	6.12731e-06	0.0278379	exposure	TRUE	reported	WeA9pY	textfile	617	1	1	TRUE	0.0320781602740466	20.3818818409183	26.447922501572
Endometriosis of pelvic peritoneum(EMsOPP)	GCST90257027	rs73079566	C	A	C	A	0.154421	0.132878	0.0881019	NA	FALSE	FALSE	FALSE	n2hURy	0.146806	0.0915011	898	outcome	TRUE	reported	textfile	1413371	8.62323e-08	0.0288444	exposure	TRUE	reported	WeA9pY	textfile	617	1	1	TRUE	0.0443900076933658	28.5679879356682	26.447922501572
Endometriosis of pelvic peritoneum(EMsOPP)	GCST90257027	rs7331700	A	G	A	G	-0.0850437	-0.0992255	0.255334	NA	FALSE	FALSE	FALSE	n2hURy	0.073212	0.0553213	916	outcome	TRUE	reported	textfile	113395936	1.82138e-05	0.0198434	exposure	TRUE	reported	WeA9pY	textfile	617	1	1	TRUE	0.0289086002464143	18.3080492279678	26.447922501572
Endometriosis of pelvic peritoneum(EMsOPP)	GCST90257027	rs73915157	A	C	A	C	-0.115808	-0.093636	0.10365	NA	FALSE	FALSE	FALSE	n2hURy	0.272714	0.0853145	880	outcome	TRUE	reported	textfile	57899970	4.4759e-05	0.0283744	exposure	TRUE	reported	WeA9pY	textfile	617	1	1	TRUE	0.0262886814295863	16.6040373269282	26.447922501572
Endometriosis of pelvic peritoneum(EMsOPP)	GCST90257027	rs7614489	T	G	T	G	-0.106077	-0.0551728	0.14125	NA	FALSE	FALSE	FALSE	n2hURy	0.559342	0.0944689	944	outcome	TRUE	reported	textfile	138925980	1.8434e-05	0.0247666	exposure	TRUE	reported	WeA9pY	textfile	617	1	1	TRUE	0.0288735572851044	18.285196395947	26.447922501572
Endometriosis of pelvic peritoneum(EMsOPP)	GCST90257027	rs7671745	A	G	A	G	0.0751387	0.0637663	0.399009	NA	FALSE	FALSE	FALSE	n2hURy	0.177661	0.0472694	971	outcome	TRUE	reported	textfile	55090669	1.1579e-05	0.017134	exposure	TRUE	reported	WeA9pY	textfile	617	1	1	TRUE	0.0302269802345691	19.1690142593949	26.447922501572
Endometriosis of pelvic peritoneum(EMsOPP)	GCST90257027	rs7921352	C	T	C	T	-0.100953	-0.0235772	0.604901	NA	FALSE	FALSE	FALSE	n2hURy	0.625948	0.0483526	903	outcome	TRUE	reported	textfile	88426366	3.43423e-09	0.0170836	exposure	TRUE	reported	WeA9pY	textfile	617	1	1	TRUE	0.0535654890460592	34.8072427432115	26.447922501572
Endometriosis of pelvic peritoneum(EMsOPP)	GCST90257027	rs7944382	C	A	C	A	-0.110169	-0.0230818	0.854414	NA	FALSE	FALSE	FALSE	n2hURy	0.684567	0.0567996	905	outcome	TRUE	reported	textfile	99907799	2.25762e-06	0.023297	exposure	TRUE	reported	WeA9pY	textfile	617	1	1	TRUE	0.0349761263237197	22.2899332087439	26.447922501572
Endometriosis of pelvic peritoneum(EMsOPP)	GCST90257027	rs851983	G	A	G	A	0.138342	0.00981196	0.443134	NA	FALSE	FALSE	FALSE	n2hURy	0.83307	0.0465406	940	outcome	TRUE	reported	textfile	151703280	1.50487e-16	0.0167563	exposure	TRUE	reported	WeA9pY	textfile	617	1	1	TRUE	0.0994850058626674	67.9425428825338	26.447922501572
Endometriosis of pelvic peritoneum(EMsOPP)	GCST90257027	rs9528775	T	C	T	C	-0.092911	-0.0739552	0.694842	NA	FALSE	FALSE	FALSE	n2hURy	0.116511	0.0470724	925	outcome	TRUE	reported	textfile	64504492	2.89061e-07	0.0181097	exposure	TRUE	reported	WeA9pY	textfile	617	1	1	TRUE	0.0409151026471887	26.2362468614336	26.447922501572
Endometriosis of pelvic peritoneum(EMsOPP)	GCST90257027	rs9926837	G	C	G	C	-0.0876493	-0.0121732	0.284741	NA	FALSE	TRUE	TRUE	n2hURy	0.803743	0.0489712	925	outcome	TRUE	reported	textfile	10117819	3.46577e-06	0.0188855	exposure	TRUE	reported	WeA9pY	textfile	617	1	1	TRUE	0.0337327708333317	21.4698930443812	26.447922501572
Endometriosis of pelvic peritoneum(EMsOPP)	GCST90257031	rs1031202	A	G	A	G	0.0702408	-0.136598	0.44085	NA	FALSE	FALSE	FALSE	uXs9Z4	0.0565105	0.0713875	370	outcome	TRUE	reported	textfile	136671848	3.11652e-05	0.0168654	exposure	TRUE	reported	WeA9pY	textfile	617	1	1	TRUE	0.0273438571581409	17.2892262862013	26.8914016039948
Endometriosis of pelvic peritoneum(EMsOPP)	GCST90257031	rs1046956	A	T	A	T	-0.085428	-0.127899	0.745135	NA	FALSE	TRUE	TRUE	uXs9Z4	0.112144	0.0803004	363	outcome	TRUE	reported	textfile	50185493	6.7245e-06	0.0189746	exposure	TRUE	reported	WeA9pY	textfile	617	1	1	TRUE	0.0318076583720179	20.2043633870298	26.8914016039948
Endometriosis of pelvic peritoneum(EMsOPP)	GCST90257031	rs10901072	T	C	T	C	-0.1005	-0.0745146	0.190326	NA	FALSE	FALSE	FALSE	uXs9Z4	0.53704	0.12059	366	outcome	TRUE	reported	textfile	130470839	3.91372e-06	0.0217725	exposure	TRUE	reported	WeA9pY	textfile	617	1	1	TRUE	0.0333799855439269	21.2376019557869	26.8914016039948
Endometriosis of pelvic peritoneum(EMsOPP)	GCST90257031	rs11031005	C	T	C	T	-0.192246	0.217001	0.170546	NA	FALSE	FALSE	FALSE	uXs9Z4	0.0409552	0.105776	376	outcome	TRUE	reported	textfile	30204809	9.90148e-17	0.0231455	exposure	TRUE	reported	WeA9pY	textfile	617	1	1	TRUE	0.100569009737932	68.7656325593217	26.8914016039948
Endometriosis of pelvic peritoneum(EMsOPP)	GCST90257031	rs11117724	T	C	T	C	-0.0752732	-0.129177	0.598641	NA	FALSE	FALSE	FALSE	uXs9Z4	0.0766746	0.0727495	368	outcome	TRUE	reported	textfile	216919720	1.04167e-05	0.0170752	exposure	TRUE	reported	WeA9pY	textfile	617	1	1	TRUE	0.0305348777133296	19.3704233004318	26.8914016039948
Endometriosis of pelvic peritoneum(EMsOPP)	GCST90257031	rs11191748	T	C	T	C	0.120834	0.116614	0.134873	NA	FALSE	FALSE	FALSE	uXs9Z4	0.382766	0.133437	368	outcome	TRUE	reported	textfile	103618810	4.38915e-07	0.0239216	exposure	TRUE	reported	WeA9pY	textfile	617	1	1	TRUE	0.0397113356674442	25.432427084259	26.8914016039948
Endometriosis of pelvic peritoneum(EMsOPP)	GCST90257031	rs112066538	T	C	T	C	-0.137947	0.0201007	0.10603	NA	FALSE	FALSE	FALSE	uXs9Z4	0.873007	0.125661	366	outcome	TRUE	reported	textfile	25003616	1.00825e-06	0.0282099	exposure	TRUE	reported	WeA9pY	textfile	617	1	1	TRUE	0.0373097911247757	23.8347926780577	26.8914016039948
Endometriosis of pelvic peritoneum(EMsOPP)	GCST90257031	rs11669442	C	T	C	T	-0.109019	0.0814663	0.203957	NA	FALSE	FALSE	FALSE	uXs9Z4	0.288641	0.0766589	375	outcome	TRUE	reported	textfile	45871299	3.47304e-07	0.0213941	exposure	TRUE	reported	WeA9pY	textfile	617	1	1	TRUE	0.0403857247583763	25.882504426216	26.8914016039948
Endometriosis of pelvic peritoneum(EMsOPP)	GCST90257031	rs11833467	A	G	A	G	0.118743	-0.0370115	0.258787	NA	FALSE	FALSE	FALSE	uXs9Z4	0.644752	0.0802027	365	outcome	TRUE	reported	textfile	15338230	2.84846e-10	0.0188277	exposure	TRUE	reported	WeA9pY	textfile	617	1	1	TRUE	0.0605625561301789	39.6471018513301	26.8914016039948
Endometriosis of pelvic peritoneum(EMsOPP)	GCST90257031	rs11853517	A	G	A	G	-0.116901	-0.0603031	0.888902	NA	FALSE	FALSE	FALSE	uXs9Z4	0.70797	0.160855	371	outcome	TRUE	reported	textfile	39991073	7.58735e-06	0.0261143	exposure	TRUE	reported	WeA9pY	textfile	617	1	1	TRUE	0.031456727442784	19.9742106785108	26.8914016039948
Endometriosis of pelvic peritoneum(EMsOPP)	GCST90257031	rs11930506	C	A	C	A	0.0937358	0.0900126	0.205933	NA	FALSE	FALSE	FALSE	uXs9Z4	0.384773	0.103436	373	outcome	TRUE	reported	textfile	70341181	4.71097e-06	0.0204786	exposure	TRUE	reported	WeA9pY	textfile	617	1	1	TRUE	0.0328414969530151	20.8833614784681	26.8914016039948
Endometriosis of pelvic peritoneum(EMsOPP)	GCST90257031	rs12192729	A	G	A	G	0.114351	-0.0651357	0.204709	NA	FALSE	FALSE	FALSE	uXs9Z4	0.484185	0.0930061	370	outcome	TRUE	reported	textfile	19751437	2.14783e-08	0.0204211	exposure	TRUE	reported	WeA9pY	textfile	617	1	1	TRUE	0.0483624269134141	31.2544327724263	26.8914016039948
Endometriosis of pelvic peritoneum(EMsOPP)	GCST90257031	rs12477329	G	A	G	A	-0.0779149	0.0457005	0.281377	NA	FALSE	FALSE	FALSE	uXs9Z4	0.608138	0.0890508	373	outcome	TRUE	reported	textfile	52472318	3.84459e-05	0.0189269	exposure	TRUE	reported	WeA9pY	textfile	617	1	1	TRUE	0.0267318734834627	16.8916475783204	26.8914016039948
Endometriosis of pelvic peritoneum(EMsOPP)	GCST90257031	rs13155216	A	C	A	C	-0.0875332	-0.0104004	0.23676	NA	FALSE	FALSE	FALSE	uXs9Z4	0.911576	0.0935846	361	outcome	TRUE	reported	textfile	1114420	1.2659e-05	0.0200492	exposure	TRUE	reported	WeA9pY	textfile	617	1	1	TRUE	0.0299676420223836	18.9994691333701	26.8914016039948
Endometriosis of pelvic peritoneum(EMsOPP)	GCST90257031	rs1531589	A	G	A	G	-0.0814081	0.0542697	0.418902	NA	FALSE	FALSE	FALSE	uXs9Z4	0.46195	0.0736905	371	outcome	TRUE	reported	textfile	163052644	1.97834e-06	0.0171183	exposure	TRUE	reported	WeA9pY	textfile	617	1	1	TRUE	0.035358571956353	22.5425957469589	26.8914016039948
Endometriosis of pelvic peritoneum(EMsOPP)	GCST90257031	rs1551642	C	T	C	T	-0.206468	-0.114404	0.269891	NA	FALSE	FALSE	FALSE	uXs9Z4	0.145996	0.0785125	364	outcome	TRUE	reported	textfile	55128043	1.9081e-26	0.0194019	exposure	TRUE	reported	WeA9pY	textfile	617	1	1	TRUE	0.155077469325923	112.877382449909	26.8914016039948
Endometriosis of pelvic peritoneum(EMsOPP)	GCST90257031	rs1568758	G	A	G	A	0.101043	-0.170621	0.163531	NA	FALSE	FALSE	FALSE	uXs9Z4	0.0784612	0.0966775	373	outcome	TRUE	reported	textfile	38069063	5.39647e-06	0.0222132	exposure	TRUE	reported	WeA9pY	textfile	617	1	1	TRUE	0.0324473803424554	20.6243448730189	26.8914016039948
Endometriosis of pelvic peritoneum(EMsOPP)	GCST90257031	rs160374	C	T	C	T	-0.0799002	-0.0296082	0.554272	NA	FALSE	FALSE	FALSE	uXs9Z4	0.685891	0.0731447	358	outcome	TRUE	reported	textfile	28612690	2.14892e-06	0.0168605	exposure	TRUE	reported	WeA9pY	textfile	617	1	1	TRUE	0.0351191001240156	22.384365343998	26.8914016039948
Endometriosis of pelvic peritoneum(EMsOPP)	GCST90257031	rs17105195	A	G	A	G	0.0865847	-0.102097	0.202808	NA	FALSE	FALSE	FALSE	uXs9Z4	0.23561	0.0859216	344	outcome	TRUE	reported	textfile	77032936	2.63166e-05	0.0205997	exposure	TRUE	reported	WeA9pY	textfile	617	1	1	TRUE	0.0278365025204605	17.6096398336983	26.8914016039948
Endometriosis of pelvic peritoneum(EMsOPP)	GCST90257031	rs17265513	C	T	C	T	-0.0853682	0.0169715	0.283467	NA	FALSE	FALSE	FALSE	uXs9Z4	0.857411	0.0943899	375	outcome	TRUE	reported	textfile	41203988	5.7306e-06	0.0188198	exposure	TRUE	reported	WeA9pY	textfile	617	1	1	TRUE	0.0322723238289794	20.5093639910685	26.8914016039948
Endometriosis of pelvic peritoneum(EMsOPP)	GCST90257031	rs1936805	T	C	T	C	0.0733717	-0.0596953	0.523711	NA	FALSE	FALSE	TRUE	uXs9Z4	0.411698	0.0726323	376	outcome	FALSE	reported	textfile	127130971	1.28475e-05	0.016818	exposure	TRUE	reported	WeA9pY	textfile	617	1	1	TRUE	0.0299246294496195	18.9713579688911	26.8914016039948
Endometriosis of pelvic peritoneum(EMsOPP)	GCST90257031	rs2053859	G	A	G	A	0.0780923	0.0208481	0.39055	NA	FALSE	FALSE	FALSE	uXs9Z4	0.789276	0.0779472	358	outcome	TRUE	reported	textfile	29891168	5.18967e-06	0.0171369	exposure	TRUE	reported	WeA9pY	textfile	617	1	1	TRUE	0.0325604629450771	20.698642079671	26.8914016039948
Endometriosis of pelvic peritoneum(EMsOPP)	GCST90257031	rs2054847	A	G	A	G	0.0721482	0.0821736	0.403097	NA	FALSE	FALSE	FALSE	uXs9Z4	0.278413	0.0756915	361	outcome	TRUE	reported	textfile	30204995	2.35684e-05	0.017064	exposure	TRUE	reported	WeA9pY	textfile	617	1	1	TRUE	0.0281578747033123	17.8188334213754	26.8914016039948
Endometriosis of pelvic peritoneum(EMsOPP)	GCST90257031	rs2068797	A	C	A	C	0.077982	0.0469232	0.549502	NA	FALSE	FALSE	TRUE	uXs9Z4	0.529501	0.07455	360	outcome	FALSE	reported	textfile	115278464	4.18379e-06	0.0169451	exposure	TRUE	reported	WeA9pY	textfile	617	1	1	TRUE	0.0331862455777278	21.1101061987875	26.8914016039948
Endometriosis of pelvic peritoneum(EMsOPP)	GCST90257031	rs2136939	G	A	G	A	0.125107	0.179217	0.0836478	NA	FALSE	FALSE	FALSE	uXs9Z4	0.179455	0.133231	369	outcome	TRUE	reported	textfile	164904868	2.43568e-05	0.0296414	exposure	TRUE	reported	WeA9pY	textfile	617	1	1	TRUE	0.0280620360369149	17.7564338492679	26.8914016039948
Endometriosis of pelvic peritoneum(EMsOPP)	GCST90257031	rs2209325	A	G	A	G	0.144257	-0.128645	0.0626254	NA	FALSE	FALSE	FALSE	uXs9Z4	0.374805	0.144764	370	outcome	TRUE	reported	textfile	51891690	1.46673e-05	0.0332877	exposure	TRUE	reported	WeA9pY	textfile	617	1	1	TRUE	0.0295392210672486	18.7195828525253	26.8914016039948
Endometriosis of pelvic peritoneum(EMsOPP)	GCST90257031	rs2779747	T	G	T	G	-0.12104	0.0716213	0.575643	NA	FALSE	FALSE	FALSE	uXs9Z4	0.337159	0.0745186	371	outcome	TRUE	reported	textfile	22171485	7.50931e-13	0.0168819	exposure	TRUE	reported	WeA9pY	textfile	617	1	1	TRUE	0.0769085702972917	51.2395297051642	26.8914016039948
Endometriosis of pelvic peritoneum(EMsOPP)	GCST90257031	rs2807990	A	G	A	G	-0.108954	0.208817	0.870855	NA	FALSE	FALSE	FALSE	uXs9Z4	0.0520333	0.107074	340	outcome	TRUE	reported	textfile	61112619	7.75765e-06	0.0243649	exposure	TRUE	reported	WeA9pY	textfile	617	1	1	TRUE	0.0313920695557453	19.9318239815862	26.8914016039948
Endometriosis of pelvic peritoneum(EMsOPP)	GCST90257031	rs2967675	T	C	T	C	0.0944593	-0.110701	0.22387	NA	FALSE	FALSE	FALSE	uXs9Z4	0.289448	0.104343	375	outcome	TRUE	reported	textfile	8679223	2.1737e-06	0.0199426	exposure	TRUE	reported	WeA9pY	textfile	617	1	1	TRUE	0.0350856471368474	22.3622676200583	26.8914016039948
Endometriosis of pelvic peritoneum(EMsOPP)	GCST90257031	rs313980	A	C	A	C	-0.0926593	0.0402292	0.808336	NA	FALSE	FALSE	FALSE	uXs9Z4	0.66813	0.0937548	362	outcome	TRUE	reported	textfile	113060574	1.036e-05	0.0210135	exposure	TRUE	reported	WeA9pY	textfile	617	1	1	TRUE	0.0305507008907542	19.3807773805988	26.8914016039948
Endometriosis of pelvic peritoneum(EMsOPP)	GCST90257031	rs337857	G	A	G	A	-0.0843096	0.0714279	0.751425	NA	FALSE	FALSE	FALSE	uXs9Z4	0.346338	0.0757403	353	outcome	TRUE	reported	textfile	78904793	1.16899e-05	0.0192343	exposure	TRUE	reported	WeA9pY	textfile	617	1	1	TRUE	0.030199417302262	19.1509903914749	26.8914016039948
Endometriosis of pelvic peritoneum(EMsOPP)	GCST90257031	rs34032470	C	T	C	T	0.0941851	-0.0196607	0.674773	NA	FALSE	FALSE	FALSE	uXs9Z4	0.796672	0.0762474	372	outcome	TRUE	reported	textfile	123378266	1.85217e-07	0.0180653	exposure	TRUE	reported	WeA9pY	textfile	617	1	1	TRUE	0.042195464822849	27.0934307710837	26.8914016039948
Endometriosis of pelvic peritoneum(EMsOPP)	GCST90257031	rs34113707	A	G	A	G	-0.0788649	-0.139775	0.279428	NA	FALSE	FALSE	FALSE	uXs9Z4	0.127151	0.0914016	357	outcome	TRUE	reported	textfile	32288085	3.0103e-05	0.0189003	exposure	TRUE	reported	WeA9pY	textfile	617	1	1	TRUE	0.0274447474233818	17.3548182693611	26.8914016039948
Endometriosis of pelvic peritoneum(EMsOPP)	GCST90257031	rs4684993	A	G	A	G	0.082776	-0.0544448	0.297988	NA	FALSE	FALSE	FALSE	uXs9Z4	0.516999	0.0839359	367	outcome	TRUE	reported	textfile	13715983	5.24989e-06	0.0181744	exposure	TRUE	reported	WeA9pY	textfile	617	1	1	TRUE	0.0325268831740459	20.6765777819921	26.8914016039948
Endometriosis of pelvic peritoneum(EMsOPP)	GCST90257031	rs4722529	G	A	G	A	-0.116064	0.108385	0.298792	NA	FALSE	FALSE	FALSE	uXs9Z4	0.179304	0.0805483	374	outcome	TRUE	reported	textfile	25840391	4.28618e-10	0.0185904	exposure	TRUE	reported	WeA9pY	textfile	617	1	1	TRUE	0.0594194244342679	38.8515	26.8914016039948
Endometriosis of pelvic peritoneum(EMsOPP)	GCST90257031	rs4862310	T	G	T	G	0.0699631	0.0420949	0.415101	NA	FALSE	FALSE	FALSE	uXs9Z4	0.565418	0.0731589	355	outcome	TRUE	reported	textfile	184113030	3.72692e-05	0.0169657	exposure	TRUE	reported	WeA9pY	textfile	617	1	1	TRUE	0.0268226300561239	16.9505765279638	26.8914016039948
Endometriosis of pelvic peritoneum(EMsOPP)	GCST90257031	rs4923851	T	C	T	C	0.100163	0.0566291	0.478098	NA	FALSE	FALSE	TRUE	uXs9Z4	0.441866	0.0735522	374	outcome	FALSE	reported	textfile	40060141	2.37695e-09	0.0167786	exposure	TRUE	reported	WeA9pY	textfile	617	1	1	TRUE	0.05460487301625	35.5216522134358	26.8914016039948
Endometriosis of pelvic peritoneum(EMsOPP)	GCST90257031	rs515744	T	C	T	C	0.0853066	0.00303069	0.733575	NA	FALSE	FALSE	FALSE	uXs9Z4	0.976523	0.102906	349	outcome	TRUE	reported	textfile	190179480	1.18924e-05	0.0194784	exposure	TRUE	reported	WeA9pY	textfile	617	1	1	TRUE	0.0301493802614332	19.1182729416408	26.8914016039948
Endometriosis of pelvic peritoneum(EMsOPP)	GCST90257031	rs6058990	G	C	G	C	0.0969905	-0.0784872	0.150453	NA	FALSE	TRUE	TRUE	uXs9Z4	0.525914	0.123621	366	outcome	TRUE	reported	textfile	32986040	2.53437e-05	0.0230287	exposure	TRUE	reported	WeA9pY	textfile	617	1	1	TRUE	0.0279463205701808	17.6811090934223	26.8914016039948
Endometriosis of pelvic peritoneum(EMsOPP)	GCST90257031	rs60660954	A	G	A	G	-0.120622	0.0922742	0.115701	NA	FALSE	FALSE	FALSE	uXs9Z4	0.426414	0.115876	357	outcome	TRUE	reported	textfile	75645847	7.98748e-06	0.0270119	exposure	TRUE	reported	WeA9pY	textfile	617	1	1	TRUE	0.0313071625548455	19.8761715034567	26.8914016039948
Endometriosis of pelvic peritoneum(EMsOPP)	GCST90257031	rs61778046	T	G	T	G	0.185789	-0.11744	0.191056	NA	FALSE	FALSE	FALSE	uXs9Z4	0.278214	0.108138	374	outcome	TRUE	reported	textfile	22032296	2.16721e-19	0.020633	exposure	TRUE	reported	WeA9pY	textfile	617	1	1	TRUE	0.116147500541258	80.8174586558468	26.8914016039948
Endometriosis of pelvic peritoneum(EMsOPP)	GCST90257031	rs6185	G	C	G	C	-0.0933061	0.0268399	0.278745	NA	FALSE	TRUE	TRUE	uXs9Z4	0.763151	0.0889937	354	outcome	TRUE	reported	textfile	25423284	8.16733e-07	0.0189211	exposure	TRUE	reported	WeA9pY	textfile	617	1	1	TRUE	0.0379187404940183	24.2391431840132	26.8914016039948
Endometriosis of pelvic peritoneum(EMsOPP)	GCST90257031	rs618565	G	C	G	C	-0.0703824	0.103345	0.447726	NA	FALSE	TRUE	TRUE	uXs9Z4	0.148872	0.071435	374	outcome	TRUE	reported	textfile	109818332	3.31795e-05	0.0169577	exposure	TRUE	reported	WeA9pY	textfile	617	1	1	TRUE	0.0271612616973188	17.1705497387932	26.8914016039948
Endometriosis of pelvic peritoneum(EMsOPP)	GCST90257031	rs61876716	A	G	A	G	-0.104611	-0.0138557	0.141146	NA	FALSE	FALSE	FALSE	uXs9Z4	0.902572	0.113105	368	outcome	TRUE	reported	textfile	715940	2.44174e-05	0.0247887	exposure	TRUE	reported	WeA9pY	textfile	617	1	1	TRUE	0.0280545891925658	17.7515858005798	26.8914016039948
Endometriosis of pelvic peritoneum(EMsOPP)	GCST90257031	rs62168891	T	C	T	C	-0.0772322	0.110141	0.485515	NA	FALSE	FALSE	FALSE	uXs9Z4	0.132185	0.0729866	374	outcome	TRUE	reported	textfile	134914617	7.31257e-06	0.0172225	exposure	TRUE	reported	WeA9pY	textfile	617	1	1	TRUE	0.0315638699220863	20.0444607539801	26.8914016039948
Endometriosis of pelvic peritoneum(EMsOPP)	GCST90257031	rs635634	C	T	C	T	-0.116954	0.0108034	0.798023	NA	FALSE	FALSE	FALSE	uXs9Z4	0.914094	0.100075	376	outcome	TRUE	reported	textfile	133279427	1.02956e-08	0.0204259	exposure	TRUE	reported	WeA9pY	textfile	617	1	1	TRUE	0.0504543308080977	32.6781685744375	26.8914016039948
Endometriosis of pelvic peritoneum(EMsOPP)	GCST90257031	rs6539034	A	G	A	G	-0.107569	-0.0124162	0.352818	NA	FALSE	FALSE	FALSE	uXs9Z4	0.871538	0.0767229	353	outcome	TRUE	reported	textfile	102370207	1.41968e-09	0.0177705	exposure	TRUE	reported	WeA9pY	textfile	617	1	1	TRUE	0.0560576971511336	36.5228718364442	26.8914016039948
Endometriosis of pelvic peritoneum(EMsOPP)	GCST90257031	rs6546324	C	A	C	A	-0.0907018	0.0707651	0.693488	NA	FALSE	FALSE	FALSE	uXs9Z4	0.360508	0.0772862	366	outcome	TRUE	reported	textfile	67629358	5.02643e-07	0.018049	exposure	TRUE	reported	WeA9pY	textfile	617	1	1	TRUE	0.0393204869027252	25.171869614677	26.8914016039948
Endometriosis of pelvic peritoneum(EMsOPP)	GCST90257031	rs6940705	T	A	T	A	0.117127	-0.0863434	0.0900837	NA	FALSE	TRUE	TRUE	uXs9Z4	0.601999	0.1654	356	outcome	TRUE	reported	textfile	91026318	4.35181e-05	0.0286516	exposure	TRUE	reported	WeA9pY	textfile	617	1	1	TRUE	0.0263708828806957	16.6573623225368	26.8914016039948
Endometriosis of pelvic peritoneum(EMsOPP)	GCST90257031	rs6969485	C	A	C	A	-0.0731422	0.108091	0.428611	NA	FALSE	FALSE	FALSE	uXs9Z4	0.170365	0.0786619	344	outcome	TRUE	reported	textfile	46631821	1.65211e-05	0.0169807	exposure	TRUE	reported	WeA9pY	textfile	617	1	1	TRUE	0.029192599805236	18.4933168789384	26.8914016039948
Endometriosis of pelvic peritoneum(EMsOPP)	GCST90257031	rs72749737	A	G	A	G	-0.125882	-0.105893	0.108895	NA	FALSE	FALSE	FALSE	uXs9Z4	0.43067	0.134216	367	outcome	TRUE	reported	textfile	204189799	6.12731e-06	0.0278379	exposure	TRUE	reported	WeA9pY	textfile	617	1	1	TRUE	0.0320781602740466	20.3818818409183	26.8914016039948
Endometriosis of pelvic peritoneum(EMsOPP)	GCST90257031	rs73079566	C	A	C	A	0.154421	0.213643	0.0881019	NA	FALSE	FALSE	FALSE	uXs9Z4	0.151825	0.148721	344	outcome	TRUE	reported	textfile	1413371	8.62323e-08	0.0288444	exposure	TRUE	reported	WeA9pY	textfile	617	1	1	TRUE	0.0443900076933658	28.5679879356682	26.8914016039948
Endometriosis of pelvic peritoneum(EMsOPP)	GCST90257031	rs7331700	A	G	A	G	-0.0850437	-0.0836643	0.255334	NA	FALSE	FALSE	FALSE	uXs9Z4	0.397965	0.0988535	357	outcome	TRUE	reported	textfile	113395936	1.82138e-05	0.0198434	exposure	TRUE	reported	WeA9pY	textfile	617	1	1	TRUE	0.0289086002464143	18.3080492279678	26.8914016039948
Endometriosis of pelvic peritoneum(EMsOPP)	GCST90257031	rs7614489	T	G	T	G	-0.106077	-0.086009	0.14125	NA	FALSE	FALSE	FALSE	uXs9Z4	0.600212	0.163955	363	outcome	TRUE	reported	textfile	138925980	1.8434e-05	0.0247666	exposure	TRUE	reported	WeA9pY	textfile	617	1	1	TRUE	0.0288735572851044	18.285196395947	26.8914016039948
Endometriosis of pelvic peritoneum(EMsOPP)	GCST90257031	rs7671745	A	G	A	G	0.0751387	-0.128113	0.399009	NA	FALSE	FALSE	FALSE	uXs9Z4	0.119628	0.0821173	376	outcome	TRUE	reported	textfile	55090669	1.1579e-05	0.017134	exposure	TRUE	reported	WeA9pY	textfile	617	1	1	TRUE	0.0302269802345691	19.1690142593949	26.8914016039948
Endometriosis of pelvic peritoneum(EMsOPP)	GCST90257031	rs7921352	C	T	C	T	-0.100953	0.123593	0.604901	NA	FALSE	FALSE	FALSE	uXs9Z4	0.110404	0.0772135	354	outcome	TRUE	reported	textfile	88426366	3.43423e-09	0.0170836	exposure	TRUE	reported	WeA9pY	textfile	617	1	1	TRUE	0.0535654890460592	34.8072427432115	26.8914016039948
Endometriosis of pelvic peritoneum(EMsOPP)	GCST90257031	rs7944382	C	A	C	A	-0.110169	0.142781	0.854414	NA	FALSE	FALSE	FALSE	uXs9Z4	0.130948	0.0942975	352	outcome	TRUE	reported	textfile	99907799	2.25762e-06	0.023297	exposure	TRUE	reported	WeA9pY	textfile	617	1	1	TRUE	0.0349761263237197	22.2899332087439	26.8914016039948
Endometriosis of pelvic peritoneum(EMsOPP)	GCST90257031	rs851983	G	A	G	A	0.138342	-0.0262396	0.443134	NA	FALSE	FALSE	FALSE	uXs9Z4	0.729322	0.0757691	366	outcome	TRUE	reported	textfile	151703280	1.50487e-16	0.0167563	exposure	TRUE	reported	WeA9pY	textfile	617	1	1	TRUE	0.0994850058626674	67.9425428825338	26.8914016039948
Endometriosis of pelvic peritoneum(EMsOPP)	GCST90257031	rs9528775	T	C	T	C	-0.092911	0.0580726	0.694842	NA	FALSE	FALSE	FALSE	uXs9Z4	0.476539	0.0814833	353	outcome	TRUE	reported	textfile	64504492	2.89061e-07	0.0181097	exposure	TRUE	reported	WeA9pY	textfile	617	1	1	TRUE	0.0409151026471887	26.2362468614336	26.8914016039948
Endometriosis of pelvic peritoneum(EMsOPP)	GCST90257031	rs9926837	G	C	G	C	-0.0876493	0.107252	0.284741	NA	FALSE	TRUE	TRUE	uXs9Z4	0.190478	0.0817601	362	outcome	TRUE	reported	textfile	10117819	3.46577e-06	0.0188855	exposure	TRUE	reported	WeA9pY	textfile	617	1	1	TRUE	0.0337327708333317	21.4698930443812	26.8914016039948
Endometriosis of pelvic peritoneum(EMsOPP)	GCST90257072	rs1031202	A	G	A	G	0.0702408	-0.0965084	0.44085	NA	FALSE	FALSE	FALSE	tNlZwK	0.503025	0.143938	348	outcome	TRUE	reported	textfile	136671848	3.11652e-05	0.0168654	exposure	TRUE	reported	WeA9pY	textfile	617	1	1	TRUE	0.0273438571581409	17.2892262862013	26.8778878515371
Endometriosis of pelvic peritoneum(EMsOPP)	GCST90257072	rs1046956	A	T	A	T	-0.085428	0.0469874	0.745135	NA	FALSE	TRUE	TRUE	tNlZwK	0.776589	0.165444	340	outcome	TRUE	reported	textfile	50185493	6.7245e-06	0.0189746	exposure	TRUE	reported	WeA9pY	textfile	617	1	1	TRUE	0.0318076583720179	20.2043633870298	26.8778878515371
Endometriosis of pelvic peritoneum(EMsOPP)	GCST90257072	rs10901072	T	C	T	C	-0.1005	-0.0583797	0.190326	NA	FALSE	FALSE	FALSE	tNlZwK	0.807994	0.240034	345	outcome	TRUE	reported	textfile	130470839	3.91372e-06	0.0217725	exposure	TRUE	reported	WeA9pY	textfile	617	1	1	TRUE	0.0333799855439269	21.2376019557869	26.8778878515371
Endometriosis of pelvic peritoneum(EMsOPP)	GCST90257072	rs11031005	C	T	C	T	-0.192246	-0.131659	0.170546	NA	FALSE	FALSE	FALSE	tNlZwK	0.550794	0.220467	354	outcome	TRUE	reported	textfile	30204809	9.90148e-17	0.0231455	exposure	TRUE	reported	WeA9pY	textfile	617	1	1	TRUE	0.100569009737932	68.7656325593217	26.8778878515371
Endometriosis of pelvic peritoneum(EMsOPP)	GCST90257072	rs11117724	T	C	T	C	-0.0752732	0.0132301	0.598641	NA	FALSE	FALSE	FALSE	tNlZwK	0.929624	0.149684	346	outcome	TRUE	reported	textfile	216919720	1.04167e-05	0.0170752	exposure	TRUE	reported	WeA9pY	textfile	617	1	1	TRUE	0.0305348777133296	19.3704233004318	26.8778878515371
Endometriosis of pelvic peritoneum(EMsOPP)	GCST90257072	rs11191748	T	C	T	C	0.120834	0.216494	0.134873	NA	FALSE	FALSE	FALSE	tNlZwK	0.452656	0.287928	346	outcome	TRUE	reported	textfile	103618810	4.38915e-07	0.0239216	exposure	TRUE	reported	WeA9pY	textfile	617	1	1	TRUE	0.0397113356674442	25.432427084259	26.8778878515371
Endometriosis of pelvic peritoneum(EMsOPP)	GCST90257072	rs112066538	T	C	T	C	-0.137947	-0.502938	0.10603	NA	FALSE	FALSE	FALSE	tNlZwK	0.0444844	0.249299	344	outcome	TRUE	reported	textfile	25003616	1.00825e-06	0.0282099	exposure	TRUE	reported	WeA9pY	textfile	617	1	1	TRUE	0.0373097911247757	23.8347926780577	26.8778878515371
Endometriosis of pelvic peritoneum(EMsOPP)	GCST90257072	rs11669442	C	T	C	T	-0.109019	0.0384982	0.203957	NA	FALSE	FALSE	FALSE	tNlZwK	0.808256	0.158513	353	outcome	TRUE	reported	textfile	45871299	3.47304e-07	0.0213941	exposure	TRUE	reported	WeA9pY	textfile	617	1	1	TRUE	0.0403857247583763	25.882504426216	26.8778878515371
Endometriosis of pelvic peritoneum(EMsOPP)	GCST90257072	rs11754844	A	G	A	G	0.106466	0.0448933	0.196232	NA	FALSE	FALSE	FALSE	tNlZwK	0.78491	0.164341	320	outcome	TRUE	reported	textfile	151116827	3.15559e-07	0.020819	exposure	TRUE	reported	WeA9pY	textfile	617	1	1	TRUE	0.0406619903292529	26.0670627040757	26.8778878515371
Endometriosis of pelvic peritoneum(EMsOPP)	GCST90257072	rs11833467	A	G	A	G	0.118743	-0.675646	0.258787	NA	FALSE	FALSE	FALSE	tNlZwK	2.79999e-05	0.158966	345	outcome	TRUE	reported	textfile	15338230	2.84846e-10	0.0188277	exposure	TRUE	reported	WeA9pY	textfile	617	1	1	TRUE	0.0605625561301789	39.6471018513301	26.8778878515371
Endometriosis of pelvic peritoneum(EMsOPP)	GCST90257072	rs11853517	A	G	A	G	-0.116901	0.059402	0.888902	NA	FALSE	FALSE	FALSE	tNlZwK	0.858476	0.332866	348	outcome	TRUE	reported	textfile	39991073	7.58735e-06	0.0261143	exposure	TRUE	reported	WeA9pY	textfile	617	1	1	TRUE	0.031456727442784	19.9742106785108	26.8778878515371
Endometriosis of pelvic peritoneum(EMsOPP)	GCST90257072	rs11930506	C	A	C	A	0.0937358	-0.248744	0.205933	NA	FALSE	FALSE	FALSE	tNlZwK	0.227099	0.205548	349	outcome	TRUE	reported	textfile	70341181	4.71097e-06	0.0204786	exposure	TRUE	reported	WeA9pY	textfile	617	1	1	TRUE	0.0328414969530151	20.8833614784681	26.8778878515371
Endometriosis of pelvic peritoneum(EMsOPP)	GCST90257072	rs12192729	A	G	A	G	0.114351	-0.155592	0.204709	NA	FALSE	FALSE	FALSE	tNlZwK	0.415524	0.190851	348	outcome	TRUE	reported	textfile	19751437	2.14783e-08	0.0204211	exposure	TRUE	reported	WeA9pY	textfile	617	1	1	TRUE	0.0483624269134141	31.2544327724263	26.8778878515371
Endometriosis of pelvic peritoneum(EMsOPP)	GCST90257072	rs12477329	G	A	G	A	-0.0779149	0.166572	0.281377	NA	FALSE	FALSE	FALSE	tNlZwK	0.363925	0.183213	352	outcome	TRUE	reported	textfile	52472318	3.84459e-05	0.0189269	exposure	TRUE	reported	WeA9pY	textfile	617	1	1	TRUE	0.0267318734834627	16.8916475783204	26.8778878515371
Endometriosis of pelvic peritoneum(EMsOPP)	GCST90257072	rs13155216	A	C	A	C	-0.0875332	-0.116547	0.23676	NA	FALSE	FALSE	FALSE	tNlZwK	0.545064	0.192378	340	outcome	TRUE	reported	textfile	1114420	1.2659e-05	0.0200492	exposure	TRUE	reported	WeA9pY	textfile	617	1	1	TRUE	0.0299676420223836	18.9994691333701	26.8778878515371
Endometriosis of pelvic peritoneum(EMsOPP)	GCST90257072	rs1531589	A	G	A	G	-0.0814081	-0.107297	0.418902	NA	FALSE	FALSE	FALSE	tNlZwK	0.477038	0.150721	350	outcome	TRUE	reported	textfile	163052644	1.97834e-06	0.0171183	exposure	TRUE	reported	WeA9pY	textfile	617	1	1	TRUE	0.035358571956353	22.5425957469589	26.8778878515371
Endometriosis of pelvic peritoneum(EMsOPP)	GCST90257072	rs1551642	C	T	C	T	-0.206468	0.155302	0.269891	NA	FALSE	FALSE	FALSE	tNlZwK	0.336806	0.161445	341	outcome	TRUE	reported	textfile	55128043	1.9081e-26	0.0194019	exposure	TRUE	reported	WeA9pY	textfile	617	1	1	TRUE	0.155077469325923	112.877382449909	26.8778878515371
Endometriosis of pelvic peritoneum(EMsOPP)	GCST90257072	rs1568758	G	A	G	A	0.101043	-0.215774	0.163531	NA	FALSE	FALSE	FALSE	tNlZwK	0.287621	0.202589	351	outcome	TRUE	reported	textfile	38069063	5.39647e-06	0.0222132	exposure	TRUE	reported	WeA9pY	textfile	617	1	1	TRUE	0.0324473803424554	20.6243448730189	26.8778878515371
Endometriosis of pelvic peritoneum(EMsOPP)	GCST90257072	rs160374	C	T	C	T	-0.0799002	0.0486499	0.554272	NA	FALSE	FALSE	FALSE	tNlZwK	0.748753	0.151763	339	outcome	TRUE	reported	textfile	28612690	2.14892e-06	0.0168605	exposure	TRUE	reported	WeA9pY	textfile	617	1	1	TRUE	0.0351191001240156	22.384365343998	26.8778878515371
Endometriosis of pelvic peritoneum(EMsOPP)	GCST90257072	rs17105195	A	G	A	G	0.0865847	-0.288342	0.202808	NA	FALSE	FALSE	FALSE	tNlZwK	0.0906039	0.169846	324	outcome	TRUE	reported	textfile	77032936	2.63166e-05	0.0205997	exposure	TRUE	reported	WeA9pY	textfile	617	1	1	TRUE	0.0278365025204605	17.6096398336983	26.8778878515371
Endometriosis of pelvic peritoneum(EMsOPP)	GCST90257072	rs17265513	C	T	C	T	-0.0853682	-0.144434	0.283467	NA	FALSE	FALSE	FALSE	tNlZwK	0.445705	0.189171	353	outcome	TRUE	reported	textfile	41203988	5.7306e-06	0.0188198	exposure	TRUE	reported	WeA9pY	textfile	617	1	1	TRUE	0.0322723238289794	20.5093639910685	26.8778878515371
Endometriosis of pelvic peritoneum(EMsOPP)	GCST90257072	rs1936805	T	C	T	C	0.0733717	-0.155902	0.523711	NA	FALSE	FALSE	TRUE	tNlZwK	0.294519	0.148489	354	outcome	FALSE	reported	textfile	127130971	1.28475e-05	0.016818	exposure	TRUE	reported	WeA9pY	textfile	617	1	1	TRUE	0.0299246294496195	18.9713579688911	26.8778878515371
Endometriosis of pelvic peritoneum(EMsOPP)	GCST90257072	rs2053859	G	A	G	A	0.0780923	0.122208	0.39055	NA	FALSE	FALSE	FALSE	tNlZwK	0.43925	0.157799	336	outcome	TRUE	reported	textfile	29891168	5.18967e-06	0.0171369	exposure	TRUE	reported	WeA9pY	textfile	617	1	1	TRUE	0.0325604629450771	20.698642079671	26.8778878515371
Endometriosis of pelvic peritoneum(EMsOPP)	GCST90257072	rs2054847	A	G	A	G	0.0721482	-0.224979	0.403097	NA	FALSE	FALSE	FALSE	tNlZwK	0.132103	0.149013	337	outcome	TRUE	reported	textfile	30204995	2.35684e-05	0.017064	exposure	TRUE	reported	WeA9pY	textfile	617	1	1	TRUE	0.0281578747033123	17.8188334213754	26.8778878515371
Endometriosis of pelvic peritoneum(EMsOPP)	GCST90257072	rs2068797	A	C	A	C	0.077982	0.0610476	0.549502	NA	FALSE	FALSE	TRUE	tNlZwK	0.682356	0.149031	339	outcome	FALSE	reported	textfile	115278464	4.18379e-06	0.0169451	exposure	TRUE	reported	WeA9pY	textfile	617	1	1	TRUE	0.0331862455777278	21.1101061987875	26.8778878515371
Endometriosis of pelvic peritoneum(EMsOPP)	GCST90257072	rs2136939	G	A	G	A	0.125107	-0.0509643	0.0836478	NA	FALSE	FALSE	FALSE	tNlZwK	0.858361	0.28535	347	outcome	TRUE	reported	textfile	164904868	2.43568e-05	0.0296414	exposure	TRUE	reported	WeA9pY	textfile	617	1	1	TRUE	0.0280620360369149	17.7564338492679	26.8778878515371
Endometriosis of pelvic peritoneum(EMsOPP)	GCST90257072	rs2209325	A	G	A	G	0.144257	-0.118778	0.0626254	NA	FALSE	FALSE	FALSE	tNlZwK	0.692238	0.299816	348	outcome	TRUE	reported	textfile	51891690	1.46673e-05	0.0332877	exposure	TRUE	reported	WeA9pY	textfile	617	1	1	TRUE	0.0295392210672486	18.7195828525253	26.8778878515371
Endometriosis of pelvic peritoneum(EMsOPP)	GCST90257072	rs2779747	T	G	T	G	-0.12104	0.221103	0.575643	NA	FALSE	FALSE	FALSE	tNlZwK	0.151363	0.153746	349	outcome	TRUE	reported	textfile	22171485	7.50931e-13	0.0168819	exposure	TRUE	reported	WeA9pY	textfile	617	1	1	TRUE	0.0769085702972917	51.2395297051642	26.8778878515371
Endometriosis of pelvic peritoneum(EMsOPP)	GCST90257072	rs2807990	A	G	A	G	-0.108954	0.254143	0.870855	NA	FALSE	FALSE	FALSE	tNlZwK	0.266016	0.228057	320	outcome	TRUE	reported	textfile	61112619	7.75765e-06	0.0243649	exposure	TRUE	reported	WeA9pY	textfile	617	1	1	TRUE	0.0313920695557453	19.9318239815862	26.8778878515371
Endometriosis of pelvic peritoneum(EMsOPP)	GCST90257072	rs2967675	T	C	T	C	0.0944593	0.326097	0.22387	NA	FALSE	FALSE	FALSE	tNlZwK	0.121605	0.210107	354	outcome	TRUE	reported	textfile	8679223	2.1737e-06	0.0199426	exposure	TRUE	reported	WeA9pY	textfile	617	1	1	TRUE	0.0350856471368474	22.3622676200583	26.8778878515371
Endometriosis of pelvic peritoneum(EMsOPP)	GCST90257072	rs313980	A	C	A	C	-0.0926593	0.394527	0.808336	NA	FALSE	FALSE	FALSE	tNlZwK	0.0426983	0.19389	342	outcome	TRUE	reported	textfile	113060574	1.036e-05	0.0210135	exposure	TRUE	reported	WeA9pY	textfile	617	1	1	TRUE	0.0305507008907542	19.3807773805988	26.8778878515371
Endometriosis of pelvic peritoneum(EMsOPP)	GCST90257072	rs337857	G	A	G	A	-0.0843096	0.0792084	0.751425	NA	FALSE	FALSE	FALSE	tNlZwK	0.605851	0.153346	332	outcome	TRUE	reported	textfile	78904793	1.16899e-05	0.0192343	exposure	TRUE	reported	WeA9pY	textfile	617	1	1	TRUE	0.030199417302262	19.1509903914749	26.8778878515371
[truncated: 508 more rows]

## Sheet: Table6
		id.exposure	id.outcome	outcome	exposure	method	Q	Q_df	Q_pval
[truncated: 63 more rows]

[truncated: 2 more sheets: Table7, Table8]
